# Supplementary material for: Unravelling the sexual developmental biology of Cystoisospora suis, a model for comparative coccidian parasite studies
Source: Front Cell Infect Microbiol. 2023 Oct 25;13:1271731. doi: 10.3389/fcimb.2023.1271731 (PMC10635411; doi:10.3389/fcimb.2023.1271731)
Supplement: Supplementary Table 1 — Differential expression of proteins in C. suis. Protein abundance and annotation of C. suis up- and downregulated proteins compared by five time points of parasite cultivation. The log2 fold change, average expression,”t” t-test statistic, P.Value” nominal uncorrected P-Value, “B” log-odds that that protein is differentially expressed, “z.std “ z score, “contrast” day 2nd level. day 1st level, “adj.P.Val “ false discover rate (FDR) multiple testing corrected P value, “s” significant and “n.s.” non-significant (“sign” ns if adj.P.Val >5%, “s” if adj.P.Val <5%), “sign_updown” significant at 5% FDR & effect size conditions if abs(logFC>1), day7-14 average expression on each day and comparison are listed. [file Table_1.xlsx]

## Sheet: HypothesisTesting_AllResults_lo
ID	logFC	AveExpr	t	P.Value	B	z.std	adj.P.Val	sign	sign_downup	day7	day8	day10	day12	day14	contrast.f2
CSUI_000003	-1.46205	24.274	-7.09939	0.000467353	7.59147	-3.4988	0.000846115	s	down	24.5231	24.5996	25.262	23.7999	23.1856	10_12
CSUI_000003	-2.07641	24.274	-13.3271	1.19774e-05	21.4219	-4.378	3.78376e-05	s	down	24.5231	24.5996	25.262	23.7999	23.1856	10_14
CSUI_000003	-0.614356	24.274	-4.43517	0.00338502	-0.144796	-2.93042	0.00502595	s	NA	24.5231	24.5996	25.262	23.7999	23.1856	12_14
CSUI_000003	0.738906	24.274	5.35723	0.00117102	2.35415	3.24585	0.00192158	s	NA	24.5231	24.5996	25.262	23.7999	23.1856	7_10
CSUI_000003	-0.723148	24.274	-5.49674	0.000856915	2.69696	-3.33372	0.00145093	s	NA	24.5231	24.5996	25.262	23.7999	23.1856	7_12
CSUI_000003	-1.3375	24.274	-10.9045	5.63237e-06	16.3339	-4.53974	2.06203e-05	s	down	24.5231	24.5996	25.262	23.7999	23.1856	7_14
CSUI_000003	0.076503	24.274	0.427693	0.683716	-7.08538	0.407398	0.706323	n.s.	NA	24.5231	24.5996	25.262	23.7999	23.1856	7_8
CSUI_000003	0.662403	24.274	2.75119	0.0346463	-3.9297	2.11247	0.043181	s	NA	24.5231	24.5996	25.262	23.7999	23.1856	8_10
CSUI_000003	-0.799651	24.274	-4.31841	0.00501276	-0.193525	-2.80621	0.00722172	s	NA	24.5231	24.5996	25.262	23.7999	23.1856	8_12
CSUI_000003	-1.41401	24.274	-5.96782	0.00117709	4.37107	-3.24437	0.00193097	s	down	24.5231	24.5996	25.262	23.7999	23.1856	8_14
CSUI_000029	-0.971606	29.7993	-16.9894	1.85755e-06	21.7556	-4.76833	8.60682e-06	s	NA	29.3645	30.0346	31.0038	30.0322	28.554	10_12
CSUI_000029	-2.44984	29.7993	-20.116	9.30406e-07	24.1281	-4.90581	5.03439e-06	s	down	29.3645	30.0346	31.0038	30.0322	28.554	10_14
CSUI_000029	-1.47823	29.7993	-12.8976	1.5884e-05	16.1153	-4.31606	4.73906e-05	s	down	29.3645	30.0346	31.0038	30.0322	28.554	12_14
CSUI_000029	1.63935	29.7993	17.1661	1.58503e-06	21.5039	4.80021	7.64187e-06	s	up	29.3645	30.0346	31.0038	30.0322	28.554	7_10
CSUI_000029	0.667741	29.7993	8.21129	0.000114597	8.57366	3.85741	0.000248129	s	NA	29.3645	30.0346	31.0038	30.0322	28.554	7_12
CSUI_000029	-0.810493	29.7993	-4.38927	0.00498178	0.5602	-2.80821	0.00717896	s	NA	29.3645	30.0346	31.0038	30.0322	28.554	7_14
CSUI_000029	0.670102	29.7993	4.65848	0.00373101	1.13399	2.90005	0.00549833	s	NA	29.3645	30.0346	31.0038	30.0322	28.554	7_8
CSUI_000029	0.969244	29.7993	8.13918	0.000194751	8.50332	3.72573	0.000393343	s	NA	29.3645	30.0346	31.0038	30.0322	28.554	8_10
CSUI_000029	-0.00236148	29.7993	-0.0191831	0.985317	-6.5558	-0.0184038	0.98657	n.s.	NA	29.3645	30.0346	31.0038	30.0322	28.554	8_12
CSUI_000029	-1.48059	29.7993	-11.0944	3.19608e-05	13.6536	-4.15903	8.41433e-05	s	down	29.3645	30.0346	31.0038	30.0322	28.554	8_14
CSUI_000032	-2.35225	23.0041	-10.4871	6.8103e-05	14.3832	-3.98282	0.000159142	s	down	23.6537	24.0901	24.6206	22.2684	20.3839	10_12
CSUI_000032	-4.23671	23.0041	-13.5585	1.30332e-05	19.884	-4.35955	4.04092e-05	s	down	23.6537	24.0901	24.6206	22.2684	20.3839	10_14
CSUI_000032	-1.88446	23.0041	-5.99413	0.00115392	4.44272	-3.25003	0.00189691	s	down	23.6537	24.0901	24.6206	22.2684	20.3839	12_14
CSUI_000032	0.966973	23.0041	9.00293	9.49816e-06	10.6452	4.42829	3.1537e-05	s	NA	23.6537	24.0901	24.6206	22.2684	20.3839	7_10
CSUI_000032	-1.38527	23.0041	-5.87256	0.00108084	3.87344	-3.26859	0.001789	s	down	23.6537	24.0901	24.6206	22.2684	20.3839	7_12
CSUI_000032	-3.26974	23.0041	-10.7616	5.53165e-05	14.9742	-4.03195	0.000133029	s	down	23.6537	24.0901	24.6206	22.2684	20.3839	7_14
CSUI_000032	0.436443	23.0041	1.76475	0.130309	-5.24528	1.51288	0.148197	n.s.	NA	23.6537	24.0901	24.6206	22.2684	20.3839	7_8
CSUI_000032	0.53053	23.0041	2.29367	0.0621278	-4.85539	1.86538	0.0742125	n.s.	NA	23.6537	24.0901	24.6206	22.2684	20.3839	8_10
CSUI_000032	-1.82172	23.0041	-11.8511	1.07368e-05	16.7199	-4.40178	3.46108e-05	s	down	23.6537	24.0901	24.6206	22.2684	20.3839	8_12
CSUI_000032	-3.70618	23.0041	-15.4092	6.24892e-06	22.7028	-4.51779	2.24157e-05	s	down	23.6537	24.0901	24.6206	22.2684	20.3839	8_14
CSUI_000034	-3.30199	21.5633	-12.3032	5.25116e-06	16.8292	-4.55449	1.94631e-05	s	down	22.4817	23.0834	23.6029	20.3009	18.3266	10_12
CSUI_000034	-5.27632	21.5633	-19.8104	2.50485e-10	27.0608	-6.32668	6.5185e-09	s	down	22.4817	23.0834	23.6029	20.3009	18.3266	10_14
CSUI_000034	-1.97433	21.5633	-10.3433	5.47029e-08	12.9967	-5.4353	5.49513e-07	s	down	22.4817	23.0834	23.6029	20.3009	18.3266	12_14
CSUI_000034	1.12124	21.5633	4.61218	0.000501953	0.127697	3.47971	0.000901234	s	up	22.4817	23.0834	23.6029	20.3009	18.3266	7_10
CSUI_000034	-2.18075	21.5633	-8.60319	8.11753e-06	9.65158	-4.46206	2.77784e-05	s	down	22.4817	23.0834	23.6029	20.3009	18.3266	7_12
CSUI_000034	-4.15508	21.5633	-17.5003	1.25319e-08	24.2979	-5.69233	1.68207e-07	s	down	22.4817	23.0834	23.6029	20.3009	18.3266	7_14
CSUI_000034	0.601724	21.5633	1.57153	0.166341	-5.56611	1.38406	0.186452	n.s.	NA	22.4817	23.0834	23.6029	20.3009	18.3266	7_8
CSUI_000034	0.519518	21.5633	1.80421	0.112173	-5.98336	1.5885	0.128589	n.s.	NA	22.4817	23.0834	23.6029	20.3009	18.3266	8_10
CSUI_000034	-2.78247	21.5633	-6.49708	0.000651108	5.32126	-3.40938	0.00113926	s	down	22.4817	23.0834	23.6029	20.3009	18.3266	8_12
CSUI_000034	-4.7568	21.5633	-12.3378	4.87657e-06	16.9222	-4.57003	1.83577e-05	s	down	22.4817	23.0834	23.6029	20.3009	18.3266	8_14
CSUI_000047	-2.13441	25.1774	-11.1157	5.29185e-05	15.643	-4.04235	0.000128042	s	down	25.5187	26.3067	26.7231	24.5887	22.7497	10_12
CSUI_000047	-3.97343	25.1774	-12.4924	3.10865e-05	16.9567	-4.16536	8.23438e-05	s	down	25.5187	26.3067	26.7231	24.5887	22.7497	10_14
CSUI_000047	-1.83902	25.1774	-11.0294	6.67864e-05	15.8981	-3.98745	0.000156595	s	down	25.5187	26.3067	26.7231	24.5887	22.7497	12_14
CSUI_000047	1.20447	25.1774	32.9237	9.66499e-09	43.1633	5.73651	1.38107e-07	s	up	25.5187	26.3067	26.7231	24.5887	22.7497	7_10
CSUI_000047	-0.92994	25.1774	-5.05815	0.00289725	2.55609	-2.97843	0.00436502	s	NA	25.5187	26.3067	26.7231	24.5887	22.7497	7_12
CSUI_000047	-2.76896	25.1774	-8.74803	0.000192015	10.3569	-3.7293	0.000388313	s	down	25.5187	26.3067	26.7231	24.5887	22.7497	7_14
CSUI_000047	0.788034	25.1774	3.49891	0.0145269	-1.14179	2.44396	0.0193482	s	NA	25.5187	26.3067	26.7231	24.5887	22.7497	7_8
CSUI_000047	0.416435	25.1774	1.9474	0.103364	-4.48907	1.62876	0.119171	n.s.	NA	25.5187	26.3067	26.7231	24.5887	22.7497	8_10
CSUI_000047	-1.71797	25.1774	-9.67258	0.000106509	13.2369	-3.87526	0.000233266	s	down	25.5187	26.3067	26.7231	24.5887	22.7497	8_12
CSUI_000047	-3.557	25.1774	-18.7216	3.32903e-06	27.1173	-4.6494	1.35964e-05	s	down	25.5187	26.3067	26.7231	24.5887	22.7497	8_14
CSUI_000048	0.479723	23.6601	4.16969	0.00180665	-1.01997	3.1203	0.00283627	s	NA	21.4189	23.8876	24.7971	25.2768	22.9093	10_12
CSUI_000048	-1.88774	23.6601	-10.8584	9.60538e-07	13.2589	-4.89956	5.16208e-06	s	down	21.4189	23.8876	24.7971	25.2768	22.9093	10_14
CSUI_000048	-2.36747	23.6601	-12.5587	6.48953e-06	16.1366	-4.50978	2.3135e-05	s	down	21.4189	23.8876	24.7971	25.2768	22.9093	12_14
CSUI_000048	3.37815	23.6601	15.7771	1.31758e-07	20.4688	5.27638	1.13936e-06	s	up	21.4189	23.8876	24.7971	25.2768	22.9093	7_10
CSUI_000048	3.85787	23.6601	22.1133	2.78942e-10	27.148	6.31005	7.14144e-09	s	up	21.4189	23.8876	24.7971	25.2768	22.9093	7_12
CSUI_000048	1.49041	23.6601	6.7936	0.000251219	5.56754	3.66101	0.000491245	s	up	21.4189	23.8876	24.7971	25.2768	22.9093	7_14
CSUI_000048	2.46869	23.6601	8.91402	6.40816e-05	9.84374	3.99725	0.000150957	s	up	21.4189	23.8876	24.7971	25.2768	22.9093	7_8
CSUI_000048	0.909464	23.6601	6.17686	0.000112723	3.89997	3.86143	0.000244839	s	NA	21.4189	23.8876	24.7971	25.2768	22.9093	8_10
CSUI_000048	1.38919	23.6601	7.67105	1.89973e-05	7.38526	4.27636	5.48017e-05	s	up	21.4189	23.8876	24.7971	25.2768	22.9093	8_12
CSUI_000048	-0.978281	23.6601	-3.84839	0.00549149	-1.32321	-2.77669	0.00785818	s	NA	21.4189	23.8876	24.7971	25.2768	22.9093	8_14
CSUI_000055	-1.9022	24.7713	-15.2936	4.86517e-06	19.8979	-4.57052	1.83272e-05	s	down	24.8286	25.6171	26.2398	24.3376	22.8329	10_12
CSUI_000055	-3.40697	24.7713	-16.8845	3.04041e-06	21.2815	-4.66807	1.26836e-05	s	down	24.8286	25.6171	26.2398	24.3376	22.8329	10_14
CSUI_000055	-1.50477	24.7713	-11.0608	3.32404e-05	13.9452	-4.15005	8.70769e-05	s	down	24.8286	25.6171	26.2398	24.3376	22.8329	12_14
CSUI_000055	1.41122	24.7713	21.2592	8.24078e-09	26.8382	5.76346	1.20578e-07	s	up	24.8286	25.6171	26.2398	24.3376	22.8329	7_10
CSUI_000055	-0.490976	24.7713	-3.26673	0.0165773	-2.30543	-2.39595	0.0218554	s	NA	24.8286	25.6171	26.2398	24.3376	22.8329	7_12
CSUI_000055	-1.99575	24.7713	-8.296	0.00019368	8.84342	-3.72712	0.000391323	s	down	24.8286	25.6171	26.2398	24.3376	22.8329	7_14
CSUI_000055	0.788502	24.7713	3.62075	0.0116557	-1.02944	2.5224	0.0157537	s	NA	24.8286	25.6171	26.2398	24.3376	22.8329	7_8
CSUI_000055	0.622718	24.7713	3.60458	0.0117737	-1.41504	2.51885	0.0159035	s	NA	24.8286	25.6171	26.2398	24.3376	22.8329	8_10
CSUI_000055	-1.27948	24.7713	-7.83927	0.00023138	8.08504	-3.68203	0.000457465	s	down	24.8286	25.6171	26.2398	24.3376	22.8329	8_12
CSUI_000055	-2.78425	24.7713	-25.4941	8.57172e-08	30.2281	-5.35466	7.98679e-07	s	down	24.8286	25.6171	26.2398	24.3376	22.8329	8_14
CSUI_000063	-2.99419	21.6139	-18.4519	3.65091e-07	29.9582	-5.08631	2.48487e-06	s	down	22.4559	23.0861	23.2241	20.2299	19.0733	10_12
CSUI_000063	-4.15079	21.6139	-24.7741	6.99256e-08	37.9608	-5.39136	6.76029e-07	s	down	22.4559	23.0861	23.2241	20.2299	19.0733	10_14
CSUI_000063	-1.1566	21.6139	-7.9759	4.38e-05	9.30592	-4.08646	0.0001095	s	down	22.4559	23.0861	23.2241	20.2299	19.0733	12_14
CSUI_000063	0.768204	21.6139	4.50658	0.00307319	-0.00308336	2.96032	0.00460375	s	NA	22.4559	23.0861	23.2241	20.2299	19.0733	7_10
CSUI_000063	-2.22598	21.6139	-8.68275	0.000161913	11.5382	-3.77205	0.000335473	s	down	22.4559	23.0861	23.2241	20.2299	19.0733	7_12
CSUI_000063	-3.38258	21.6139	-13.6346	1.20572e-05	22.1443	-4.37655	3.79976e-05	s	down	22.4559	23.0861	23.2241	20.2299	19.0733	7_14
CSUI_000063	0.630236	21.6139	3.17091	0.019424	-2.83005	2.33729	0.0252592	s	NA	22.4559	23.0861	23.2241	20.2299	19.0733	7_8
CSUI_000063	0.137968	21.6139	0.973787	0.356949	-7.63755	0.921194	0.38366	n.s.	NA	22.4559	23.0861	23.2241	20.2299	19.0733	8_10
CSUI_000063	-2.85622	21.6139	-16.6148	1.25367e-06	27.1381	-4.84696	6.39558e-06	s	down	22.4559	23.0861	23.2241	20.2299	19.0733	8_12
CSUI_000063	-4.01282	21.6139	-19.0844	2.11319e-06	30.8523	-4.74229	9.52401e-06	s	down	22.4559	23.0861	23.2241	20.2299	19.0733	8_14
CSUI_000103	-1.92131	21.9971	-7.32956	0.000258781	6.64203	-3.65341	0.000503717	s	down	22.4394	23.0361	23.877	21.9557	18.6511	10_12
CSUI_000103	-5.22595	21.9971	-29.5474	1.44585e-14	32.7815	-7.69224	1.68363e-12	s	down	22.4394	23.0361	23.877	21.9557	18.6511	10_14
CSUI_000103	-3.30464	21.9971	-12.9921	1.29345e-05	16.5531	-4.36121	4.01729e-05	s	down	22.4394	23.0361	23.877	21.9557	18.6511	12_14
CSUI_000103	1.43766	21.9971	8.55935	1.04979e-07	8.74649	5.31789	9.47035e-07	s	up	22.4394	23.0361	23.877	21.9557	18.6511	7_10
CSUI_000103	-0.483653	21.9971	-1.92336	0.0933961	-5.52365	-1.67775	0.10858	n.s.	NA	22.4394	23.0361	23.877	21.9557	18.6511	7_12
CSUI_000103	-3.78829	21.9971	-20.0369	2.59079e-08	24.9342	-5.56706	3.00673e-07	s	down	22.4394	23.0361	23.877	21.9557	18.6511	7_14
CSUI_000103	0.596737	21.9971	2.65019	0.033519	-3.74959	2.12581	0.0418845	s	NA	22.4394	23.0361	23.877	21.9557	18.6511	7_8
CSUI_000103	0.84092	21.9971	3.75456	0.00708111	-1.7789	2.69301	0.00995641	s	NA	22.4394	23.0361	23.877	21.9557	18.6511	8_10
CSUI_000103	-1.08039	21.9971	-4.46866	0.00228721	0.0089251	-3.05016	0.00351488	s	down	22.4394	23.0361	23.877	21.9557	18.6511	8_12
CSUI_000103	-4.38503	21.9971	-16.3439	6.85898e-07	20.923	-4.96531	4.02442e-06	s	down	22.4394	23.0361	23.877	21.9557	18.6511	8_14
CSUI_000107	-1.87656	20.3396	-14.6583	4.13056e-06	25.0888	-4.6047	1.6123e-05	s	down	19.8856	21.4599	22.1476	20.271	17.934	10_12
CSUI_000107	-4.2136	20.3396	-16.8138	4.20477e-06	28.9779	-4.601	1.63519e-05	s	down	19.8856	21.4599	22.1476	20.271	17.934	10_14
CSUI_000107	-2.33703	20.3396	-14.7722	6.48709e-06	25.3844	-4.50986	2.3135e-05	s	down	19.8856	21.4599	22.1476	20.271	17.934	12_14
CSUI_000107	2.26195	20.3396	20.6575	1.62684e-07	34.6882	5.23759	1.33677e-06	s	up	19.8856	21.4599	22.1476	20.271	17.934	7_10
CSUI_000107	0.385385	20.3396	4.22563	0.0018892	-0.904533	3.10712	0.00295205	s	NA	19.8856	21.4599	22.1476	20.271	17.934	7_12
CSUI_000107	-1.95165	20.3396	-10.2476	6.16267e-05	15.9519	-4.00649	0.000145795	s	down	19.8856	21.4599	22.1476	20.271	17.934	7_14
CSUI_000107	1.57426	20.3396	7.99395	0.000251925	10.647	3.6603	0.000492425	s	up	19.8856	21.4599	22.1476	20.271	17.934	7_8
CSUI_000107	0.687688	20.3396	4.28854	0.00544104	-0.170644	2.77969	0.00779103	s	NA	19.8856	21.4599	22.1476	20.271	17.934	8_10
CSUI_000107	-1.18887	20.3396	-6.50834	0.000707972	6.25021	-3.38647	0.00122595	s	down	19.8856	21.4599	22.1476	20.271	17.934	8_12
CSUI_000107	-3.52591	20.3396	-12.8813	1.89179e-05	21.8217	-4.27729	5.46439e-05	s	down	19.8856	21.4599	22.1476	20.271	17.934	8_14
CSUI_000142	-3.36309	21.7998	-14.8435	1.6348e-06	21.3523	-4.79401	7.83061e-06	s	down	23.2874	23.1993	23.442	20.0789	18.9875	10_12
CSUI_000142	-4.45444	21.7998	-15.868	1.93797e-06	22.815	-4.75979	8.86798e-06	s	down	23.2874	23.1993	23.442	20.0789	18.9875	10_14
CSUI_000142	-1.09135	21.7998	-6.41462	0.000121541	4.50088	-3.843	0.000261222	s	down	23.2874	23.1993	23.442	20.0789	18.9875	12_14
CSUI_000142	0.154573	21.7998	0.764331	0.466407	-7.60528	0.728338	0.494247	n.s.	NA	23.2874	23.1993	23.442	20.0789	18.9875	7_10
CSUI_000142	-3.20852	21.7998	-16.1603	1.93331e-07	23.1389	-5.20564	1.52841e-06	s	down	23.2874	23.1993	23.442	20.0789	18.9875	7_12
CSUI_000142	-4.29987	21.7998	-19.9897	7.84299e-08	28.0831	-5.3707	7.4416e-07	s	down	23.2874	23.1993	23.442	20.0789	18.9875	7_14
CSUI_000142	-0.0881453	21.7998	-0.258185	0.804825	-6.82549	-0.247107	0.820705	n.s.	NA	23.2874	23.1993	23.442	20.0789	18.9875	7_8
CSUI_000142	0.242718	21.7998	0.739964	0.487252	-7.12982	0.694685	0.514857	n.s.	NA	23.2874	23.1993	23.442	20.0789	18.9875	8_10
CSUI_000142	-3.12038	21.7998	-9.32606	8.57551e-05	11.7416	-3.92772	0.000193443	s	down	23.2874	23.1993	23.442	20.0789	18.9875	8_12
CSUI_000142	-4.21173	21.7998	-12.8996	9.19349e-06	18.2889	-4.43532	3.07562e-05	s	down	23.2874	23.1993	23.442	20.0789	18.9875	8_14
CSUI_000151	-3.03067	24.5217	-10.1256	5.11901e-05	13.6766	-4.05013	0.000124568	s	down	25.9023	25.8566	26.193	23.1623	21.4985	10_12
CSUI_000151	-4.69447	24.5217	-13.9483	5.96352e-06	20.5659	-4.52768	2.16038e-05	s	down	25.9023	25.8566	26.193	23.1623	21.4985	10_14
CSUI_000151	-1.6638	24.5217	-8.74734	3.50921e-05	10.3201	-4.13762	9.12789e-05	s	down	25.9023	25.8566	26.193	23.1623	21.4985	12_14
CSUI_000151	0.290696	24.5217	1.67804	0.140019	-6.69018	1.47572	0.158604	n.s.	NA	25.9023	25.8566	26.193	23.1623	21.4985	7_10
CSUI_000151	-2.73998	24.5217	-9.05212	8.41516e-05	11.3415	-3.93226	0.00019047	s	down	25.9023	25.8566	26.193	23.1623	21.4985	7_12
CSUI_000151	-4.40378	24.5217	-13.04	1.1697e-05	19.1205	-4.38316	3.71856e-05	s	down	25.9023	25.8566	26.193	23.1623	21.4985	7_14
CSUI_000151	-0.0456986	24.5217	-0.157631	0.879895	-7.02534	-0.151103	0.891012	n.s.	NA	25.9023	25.8566	26.193	23.1623	21.4985	7_8
CSUI_000151	0.336394	24.5217	1.20741	0.27061	-6.85506	1.10166	0.29493	n.s.	NA	25.9023	25.8566	26.193	23.1623	21.4985	8_10
CSUI_000151	-2.69428	24.5217	-14.0603	4.73886e-06	20.5391	-4.57603	1.79615e-05	s	down	25.9023	25.8566	26.193	23.1623	21.4985	8_12
CSUI_000151	-4.35808	24.5217	-16.5783	1.39351e-06	24.438	-4.82593	6.9026e-06	s	down	25.9023	25.8566	26.193	23.1623	21.4985	8_14
CSUI_000158	-3.59236	21.4772	-12.5013	3.83162e-06	21.1775	-4.62031	1.52219e-05	s	down	22.2736	22.5363	23.4796	19.8872	19.2093	10_12
CSUI_000158	-4.27029	21.4772	-18.7571	8.60555e-07	32.4236	-4.92111	4.74227e-06	s	down	22.2736	22.5363	23.4796	19.8872	19.2093	10_14
CSUI_000158	-0.67793	21.4772	-2.27375	0.0711994	-5.5091	-1.8042	0.0842479	n.s.	NA	22.2736	22.5363	23.4796	19.8872	19.2093	12_14
CSUI_000158	1.20594	21.4772	4.64712	0.00643864	0.33271	2.72456	0.00911564	s	up	22.2736	22.5363	23.4796	19.8872	19.2093	7_10
CSUI_000158	-2.38642	21.4772	-8.71151	8.40438e-05	11.9044	-3.93257	0.00019032	s	down	22.2736	22.5363	23.4796	19.8872	19.2093	7_12
CSUI_000158	-3.06435	21.4772	-12.1014	3.3708e-06	20.0649	-4.64683	1.37237e-05	s	down	22.2736	22.5363	23.4796	19.8872	19.2093	7_14
CSUI_000158	0.262676	21.4772	0.698158	0.516085	-7.02352	0.649393	0.542576	n.s.	NA	22.2736	22.5363	23.4796	19.8872	19.2093	7_8
CSUI_000158	0.943269	21.4772	3.30986	0.0135146	-3.20975	2.46991	0.0180936	s	NA	22.2736	22.5363	23.4796	19.8872	19.2093	8_10
CSUI_000158	-2.64909	21.4772	-6.68583	0.000656275	6.67374	-3.40722	0.0011463	s	down	22.2736	22.5363	23.4796	19.8872	19.2093	8_12
CSUI_000158	-3.32703	21.4772	-11.3671	7.8706e-05	18.3855	-3.94831	0.000179704	s	down	22.2736	22.5363	23.4796	19.8872	19.2093	8_14
CSUI_000182	-1.38042	24.2454	-17.3054	1.6578e-06	23.5254	-4.79121	7.91335e-06	s	down	24.071	24.7028	25.7241	24.3437	22.3824	10_12
CSUI_000182	-3.34169	24.2454	-18.1276	2.2446e-06	23.6265	-4.73005	9.99812e-06	s	down	24.071	24.7028	25.7241	24.3437	22.3824	10_14
CSUI_000182	-1.96127	24.2454	-15.9439	4.73158e-06	21.5407	-4.57635	1.79427e-05	s	down	24.071	24.7028	25.7241	24.3437	22.3824	12_14
CSUI_000182	1.65309	24.2454	26.6093	1.1622e-08	32.7946	5.70518	1.60423e-07	s	up	24.071	24.7028	25.7241	24.3437	22.3824	7_10
CSUI_000182	0.272677	24.2454	2.53021	0.0438643	-4.14673	2.01539	0.0537372	n.s.	NA	24.071	24.7028	25.7241	24.3437	22.3824	7_12
CSUI_000182	-1.6886	24.2454	-7.87183	0.000264257	8.4005	-3.64803	0.00051284	s	down	24.071	24.7028	25.7241	24.3437	22.3824	7_14
CSUI_000182	0.631821	24.2454	5.13825	0.00228721	2.38021	3.05016	0.00351488	s	NA	24.071	24.7028	25.7241	24.3437	22.3824	7_8
CSUI_000182	1.02127	24.2454	10.5668	4.03699e-05	13.6135	4.10535	0.000102712	s	up	24.071	24.7028	25.7241	24.3437	22.3824	8_10
CSUI_000182	-0.359144	24.2454	-5.03824	0.00174488	1.42176	-3.13053	0.00274906	s	NA	24.071	24.7028	25.7241	24.3437	22.3824	8_12
CSUI_000182	-2.32042	24.2454	-14.5307	7.64959e-06	19.731	-4.47476	2.64886e-05	s	down	24.071	24.7028	25.7241	24.3437	22.3824	8_14
CSUI_000209	0.26699	26.5158	0.779501	0.46619	-5.77908	0.728692	0.494065	n.s.	NA	27.6401	25.5701	25.4723	25.7393	28.1733	10_12
CSUI_000209	2.70099	26.5158	7.30062	0.000367737	6.57294	3.56222	0.000685056	s	up	27.6401	25.5701	25.4723	25.7393	28.1733	10_14
CSUI_000209	2.434	26.5158	8.20074	0.000204441	8.17665	3.71346	0.000410442	s	up	27.6401	25.5701	25.4723	25.7393	28.1733	12_14
CSUI_000209	-2.16784	26.5158	-7.02866	0.000424252	6.04604	-3.52452	0.000777502	s	down	27.6401	25.5701	25.4723	25.7393	28.1733	7_10
CSUI_000209	-1.90085	26.5158	-7.7518	0.000234281	7.53978	-3.67886	0.000462181	s	down	27.6401	25.5701	25.4723	25.7393	28.1733	7_12
CSUI_000209	0.533149	26.5158	2.63233	0.0391802	-3.6472	2.06229	0.0484279	s	NA	27.6401	25.5701	25.4723	25.7393	28.1733	7_14
CSUI_000209	-2.07004	26.5158	-10.7232	3.20404e-05	11.9534	-4.15846	8.4313e-05	s	down	27.6401	25.5701	25.4723	25.7393	28.1733	7_8
CSUI_000209	-0.0977935	26.5158	-0.548438	0.602721	-6.6404	-0.520491	0.627516	n.s.	NA	27.6401	25.5701	25.4723	25.7393	28.1733	8_10
CSUI_000209	0.169196	26.5158	0.905908	0.398135	-6.3045	0.844957	0.425159	n.s.	NA	27.6401	25.5701	25.4723	25.7393	28.1733	8_12
CSUI_000209	2.60319	26.5158	9.33897	8.41304e-05	10.4179	3.93232	0.00019047	s	up	27.6401	25.5701	25.4723	25.7393	28.1733	8_14
CSUI_000215	-1.82882	24.5411	-13.4325	1.20589e-05	18.4216	-4.37652	3.79976e-05	s	down	25.2701	25.5262	25.2749	23.4461	23.2186	10_12
CSUI_000215	-2.05637	24.5411	-12.9734	7.82151e-06	17.8469	-4.47001	2.69741e-05	s	down	25.2701	25.5262	25.2749	23.4461	23.2186	10_14
CSUI_000215	-0.227548	24.5411	-3.35374	0.00930097	-2.775	-2.60079	0.0127994	s	NA	25.2701	25.5262	25.2749	23.4461	23.2186	12_14
CSUI_000215	0.00479463	24.5411	0.0462951	0.964235	-7.17262	0.0448401	0.967998	n.s.	NA	25.2701	25.5262	25.2749	23.4461	23.2186	7_10
CSUI_000215	-1.82402	24.5411	-8.26201	0.000172593	9.30407	-3.75608	0.000354151	s	down	25.2701	25.5262	25.2749	23.4461	23.2186	7_12
CSUI_000215	-2.05157	24.5411	-8.60249	0.000148943	9.94316	-3.79283	0.000311872	s	down	25.2701	25.5262	25.2749	23.4461	23.2186	7_14
CSUI_000215	0.256103	24.5411	1.15497	0.292885	-5.29219	1.05181	0.317734	n.s.	NA	25.2701	25.5262	25.2749	23.4461	23.2186	7_8
CSUI_000215	-0.251308	24.5411	-1.50591	0.182925	-5.57867	-1.3318	0.2037	n.s.	NA	25.2701	25.5262	25.2749	23.4461	23.2186	8_10
CSUI_000215	-2.08013	24.5411	-11.9075	1.70451e-05	15.9082	-4.30045	5.01379e-05	s	down	25.2701	25.5262	25.2749	23.4461	23.2186	8_12
CSUI_000215	-2.30767	24.5411	-16.0335	1.37857e-06	22.1776	-4.82808	6.84336e-06	s	down	25.2701	25.5262	25.2749	23.4461	23.2186	8_14
CSUI_000216	0.521225	23.6386	1.21828	0.270741	-5.13181	1.10136	0.295043	n.s.	NA	24.8957	22.4952	22.5075	23.0288	25.2572	10_12
CSUI_000216	2.7497	23.6386	15.9045	2.05164e-06	20.164	4.74827	9.30216e-06	s	up	24.8957	22.4952	22.5075	23.0288	25.2572	10_14
CSUI_000216	2.22847	23.6386	6.91685	0.000554621	5.80821	3.45289	0.000987938	s	up	24.8957	22.4952	22.5075	23.0288	25.2572	12_14
CSUI_000216	-2.38819	23.6386	-10.6893	3.48546e-05	12.7557	-4.13918	9.07252e-05	s	down	24.8957	22.4952	22.5075	23.0288	25.2572	7_10
CSUI_000216	-1.86697	23.6386	-5.49384	0.00162813	2.95089	-3.15082	0.0025787	s	down	24.8957	22.4952	22.5075	23.0288	25.2572	7_12
CSUI_000216	0.361506	23.6386	2.88398	0.0257458	-3.50156	2.23002	0.0327485	s	NA	24.8957	22.4952	22.5075	23.0288	25.2572	7_14
CSUI_000216	-2.40055	23.6386	-43.1126	2.59549e-25	38.8041	-10.3956	7.17654e-22	s	down	24.8957	22.4952	22.5075	23.0288	25.2572	7_8
CSUI_000216	0.0123622	23.6386	0.0587261	0.955088	-6.57303	0.056318	0.959513	n.s.	NA	24.8957	22.4952	22.5075	23.0288	25.2572	8_10
CSUI_000216	0.533587	23.6386	1.56002	0.17201	-4.93637	1.36577	0.192262	n.s.	NA	24.8957	22.4952	22.5075	23.0288	25.2572	8_12
CSUI_000216	2.76206	23.6386	22.4405	6.15482e-08	26.9539	5.41424	6.07249e-07	s	up	24.8957	22.4952	22.5075	23.0288	25.2572	8_14
CSUI_000227	-1.74225	27.2512	-43.4647	4.02933e-09	49.4875	-5.88298	6.69134e-08	s	down	27.5654	28.1999	28.7097	26.9675	24.8134	10_12
CSUI_000227	-3.89632	27.2512	-24.8196	4.95352e-07	32.6925	-5.0281	3.11993e-06	s	down	27.5654	28.1999	28.7097	26.9675	24.8134	10_14
CSUI_000227	-2.15407	27.2512	-15.8517	6.33135e-06	23.3544	-4.51501	2.26711e-05	s	down	27.5654	28.1999	28.7097	26.9675	24.8134	12_14
CSUI_000227	1.14429	27.2512	13.8291	1.20733e-05	21.2755	4.37626	3.80322e-05	s	up	27.5654	28.1999	28.7097	26.9675	24.8134	7_10
CSUI_000227	-0.597962	27.2512	-7.12785	0.00049522	7.502	-3.48333	0.00089059	s	NA	27.5654	28.1999	28.7097	26.9675	24.8134	7_12
CSUI_000227	-2.75203	27.2512	-14.0221	1.21027e-05	19.8694	-4.37573	3.80706e-05	s	down	27.5654	28.1999	28.7097	26.9675	24.8134	7_14
CSUI_000227	0.634446	27.2512	5.19079	0.00234108	2.89927	3.04316	0.00359018	s	NA	27.5654	28.1999	28.7097	26.9675	24.8134	7_8
CSUI_000227	0.509841	27.2512	4.89744	0.00306543	1.90437	2.9611	0.00459399	s	NA	27.5654	28.1999	28.7097	26.9675	24.8134	8_10
CSUI_000227	-1.23241	27.2512	-14.7906	8.12489e-06	22.7917	-4.46187	2.77864e-05	s	down	27.5654	28.1999	28.7097	26.9675	24.8134	8_12
CSUI_000227	-3.38648	27.2512	-20.0684	1.65686e-06	28.2407	-4.79132	7.91335e-06	s	down	27.5654	28.1999	28.7097	26.9675	24.8134	8_14
CSUI_000236	-1.28748	23.3215	-10.3617	5.97684e-05	16.2667	-4.01372	0.000141976	s	down	22.8709	23.9796	24.8087	23.5212	21.4274	10_12
CSUI_000236	-3.38131	23.3215	-45.598	5.62164e-10	58.1984	-6.20069	1.28461e-08	s	down	22.8709	23.9796	24.8087	23.5212	21.4274	10_14
CSUI_000236	-2.09383	23.3215	-17.6097	2.91216e-06	30.2394	-4.67692	1.22512e-05	s	down	22.8709	23.9796	24.8087	23.5212	21.4274	12_14
CSUI_000236	1.93782	23.3215	17.606	2.43826e-06	30.2167	4.71323	1.06379e-05	s	up	22.8709	23.9796	24.8087	23.5212	21.4274	7_10
CSUI_000236	0.65034	23.3215	4.02667	0.00757636	-0.539898	2.67039	0.0105895	s	NA	22.8709	23.9796	24.8087	23.5212	21.4274	7_12
CSUI_000236	-1.44349	23.3215	-9.30692	0.000110965	13.7705	-3.86527	0.000241684	s	down	22.8709	23.9796	24.8087	23.5212	21.4274	7_14
CSUI_000236	1.1087	23.3215	6.25692	0.00092159	6.07546	3.31343	0.00154929	s	up	22.8709	23.9796	24.8087	23.5212	21.4274	7_8
CSUI_000236	0.829123	23.3215	8.49117	0.000135997	11.3925	3.81534	0.000288368	s	NA	22.8709	23.9796	24.8087	23.5212	21.4274	8_10
CSUI_000236	-0.458357	23.3215	-4.48227	0.00424501	0.326273	-2.85936	0.00619472	s	NA	22.8709	23.9796	24.8087	23.5212	21.4274	8_12
CSUI_000236	-2.55219	23.3215	-38.7815	8.80902e-11	53.3554	-6.48609	2.68396e-09	s	down	22.8709	23.9796	24.8087	23.5212	21.4274	8_14
CSUI_000246	-2.13357	23.4162	-11.3385	2.48298e-05	17.2862	-4.21634	6.82849e-05	s	down	23.5901	24.3174	25.2202	23.0866	20.8666	10_12
CSUI_000246	-4.35356	23.4162	-16.1225	4.57382e-06	25.7766	-4.58344	1.74798e-05	s	down	23.5901	24.3174	25.2202	23.0866	20.8666	10_14
CSUI_000246	-2.21999	23.4162	-12.5541	1.93727e-05	19.6377	-4.272	5.5703e-05	s	down	23.5901	24.3174	25.2202	23.0866	20.8666	12_14
CSUI_000246	1.63011	23.4162	20.0818	1.26211e-11	31.1167	6.77292	5.1509e-10	s	up	23.5901	24.3174	25.2202	23.0866	20.8666	7_10
CSUI_000246	-0.50346	23.4162	-2.58978	0.0413726	-4.28037	-2.03978	0.0509385	n.s.	NA	23.5901	24.3174	25.2202	23.0866	20.8666	7_12
CSUI_000246	-2.72345	23.4162	-9.62889	8.79083e-05	13.733	-3.92175	0.000197655	s	down	23.5901	24.3174	25.2202	23.0866	20.8666	7_14
CSUI_000246	0.727368	23.4162	2.93854	0.0274493	-2.80025	2.20507	0.0347554	s	NA	23.5901	24.3174	25.2202	23.0866	20.8666	7_8
CSUI_000246	0.902742	23.4162	4.06168	0.00726449	-0.567006	2.68447	0.0101925	s	NA	23.5901	24.3174	25.2202	23.0866	20.8666	8_10
CSUI_000246	-1.23083	23.4162	-4.88476	0.00312668	1.76042	-2.955	0.00467818	s	down	23.5901	24.3174	25.2202	23.0866	20.8666	8_12
CSUI_000246	-3.45081	23.4162	-12.1301	2.69275e-05	18.8944	-4.19801	7.30304e-05	s	down	23.5901	24.3174	25.2202	23.0866	20.8666	8_14
CSUI_000248	-1.1282	24.2598	-6.60752	0.000649486	6.0103	-3.41006	0.00113714	s	down	24.2422	24.5219	25.2281	24.0999	23.2059	10_12
CSUI_000248	-2.02216	24.2598	-11.5739	2.66662e-05	16.9644	-4.20021	7.24832e-05	s	down	24.2422	24.5219	25.2281	24.0999	23.2059	10_14
CSUI_000248	-0.893961	24.2598	-12.5425	5.73453e-09	18.3141	-5.82432	8.93295e-08	s	NA	24.2422	24.5219	25.2281	24.0999	23.2059	12_14
CSUI_000248	0.985885	24.2598	11.2853	1.06449e-05	16.0276	4.40364	3.43967e-05	s	NA	24.2422	24.5219	25.2281	24.0999	23.2059	7_10
CSUI_000248	-0.142318	24.2598	-0.786349	0.46237	-6.95237	-0.734951	0.490298	n.s.	NA	24.2422	24.5219	25.2281	24.0999	23.2059	7_12
CSUI_000248	-1.03628	24.2598	-5.57167	0.00153212	3.28045	-3.16853	0.00244235	s	down	24.2422	24.5219	25.2281	24.0999	23.2059	7_14
CSUI_000248	0.279754	24.2598	2.21036	0.0685062	-4.7906	1.82166	0.0812612	n.s.	NA	24.2422	24.5219	25.2281	24.0999	23.2059	7_8
CSUI_000248	0.706132	24.2598	5.06975	0.0026604	1.75065	3.00448	0.00403123	s	NA	24.2422	24.5219	25.2281	24.0999	23.2059	8_10
CSUI_000248	-0.422072	24.2598	-3.13785	0.0198365	-3.19575	-2.32943	0.0257593	s	NA	24.2422	24.5219	25.2281	24.0999	23.2059	8_12
CSUI_000248	-1.31603	24.2598	-8.6832	0.000121779	10.7288	-3.84252	0.000261632	s	down	24.2422	24.5219	25.2281	24.0999	23.2059	8_14
CSUI_000253	-1.98494	27.9349	-9.51879	9.95312e-05	11.6954	-3.89173	0.000220472	s	down	28.1918	28.7469	29.614	27.629	25.4946	10_12
CSUI_000253	-4.11932	27.9349	-14.6985	8.72817e-06	19.1219	-4.4465	2.94759e-05	s	down	28.1918	28.7469	29.614	27.629	25.4946	10_14
CSUI_000253	-2.13438	27.9349	-24.3668	2.86205e-07	31.4772	-5.13231	2.05015e-06	s	down	28.1918	28.7469	29.614	27.629	25.4946	12_14
CSUI_000253	1.42217	27.9349	18.6293	7.5636e-07	25.8749	4.9463	4.32989e-06	s	up	28.1918	28.7469	29.614	27.629	25.4946	7_10
CSUI_000253	-0.562765	27.9349	-3.3023	0.017086	-2.04911	-2.38485	0.0224485	s	NA	28.1918	28.7469	29.614	27.629	25.4946	7_12
CSUI_000253	-2.69714	27.9349	-10.9789	4.45083e-05	14.0903	-4.08274	0.00011102	s	down	28.1918	28.7469	29.614	27.629	25.4946	7_14
CSUI_000253	0.55513	27.9349	2.28297	0.0644244	-3.57795	1.84923	0.0767238	n.s.	NA	28.1918	28.7469	29.614	27.629	25.4946	7_8
CSUI_000253	0.867044	27.9349	3.03708	0.0241965	-2.28262	2.254	0.0309236	s	NA	28.1918	28.7469	29.614	27.629	25.4946	8_10
CSUI_000253	-1.11789	27.9349	-5.55867	0.00160544	3.46793	-3.15492	0.00254569	s	down	28.1918	28.7469	29.614	27.629	25.4946	8_12
CSUI_000253	-3.25227	27.9349	-15.5811	5.85583e-06	21.2045	-4.53153	2.13325e-05	s	down	28.1918	28.7469	29.614	27.629	25.4946	8_14
CSUI_000255	-2.74289	21.4608	-8.20369	0.00011481	10.7579	-3.85695	0.000248396	s	down	21.0311	22.4469	23.8148	21.0719	18.9394	10_12
CSUI_000255	-4.87541	21.4608	-17.502	7.88746e-16	30.7783	-8.05593	1.38469e-13	s	down	21.0311	22.4469	23.8148	21.0719	18.9394	10_14
CSUI_000255	-2.13252	21.4608	-6.32199	0.000361246	5.36685	-3.56689	0.000674327	s	down	21.0311	22.4469	23.8148	21.0719	18.9394	12_14
CSUI_000255	2.78375	21.4608	9.96607	3.95157e-10	15.1569	6.25593	9.45982e-09	s	up	21.0311	22.4469	23.8148	21.0719	18.9394	7_10
CSUI_000255	0.0408595	21.4608	0.130024	0.899815	-8.17114	0.125896	0.909435	n.s.	NA	21.0311	22.4469	23.8148	21.0719	18.9394	7_12
CSUI_000255	-2.09166	21.4608	-7.29182	1.20433e-06	7.91972	-4.85492	6.18953e-06	s	down	21.0311	22.4469	23.8148	21.0719	18.9394	7_14
CSUI_000255	1.41588	21.4608	3.49042	0.0128576	-2.08754	2.48769	0.01727	s	up	21.0311	22.4469	23.8148	21.0719	18.9394	7_8
CSUI_000255	1.36787	21.4608	3.62469	0.0101441	-2.30305	2.57088	0.0138664	s	up	21.0311	22.4469	23.8148	21.0719	18.9394	8_10
CSUI_000255	-1.37502	21.4608	-2.99634	0.0254007	-3.68108	-2.23525	0.0323579	s	down	21.0311	22.4469	23.8148	21.0719	18.9394	8_12
CSUI_000255	-3.50754	21.4608	-10.005	1.78806e-05	15.2797	-4.28983	5.21106e-05	s	down	21.0311	22.4469	23.8148	21.0719	18.9394	8_14
CSUI_000266	-1.03517	21.4588	-4.93986	0.00146159	1.13583	-3.1822	0.00234075	s	down	21.2892	22.2232	22.6527	21.6175	19.5211	10_12
CSUI_000266	-3.13158	21.4588	-10.0589	1.79491e-05	13.1931	-4.28899	5.22689e-05	s	down	21.2892	22.2232	22.6527	21.6175	19.5211	10_14
CSUI_000266	-2.09641	21.4588	-8.04941	0.000104915	8.92671	-3.87893	0.000230367	s	down	21.2892	22.2232	22.6527	21.6175	19.5211	12_14
CSUI_000266	1.36351	21.4588	6.78569	1.04559e-05	5.66679	4.40752	3.39525e-05	s	up	21.2892	22.2232	22.6527	21.6175	19.5211	7_10
CSUI_000266	0.328344	21.4588	1.17156	0.278802	-6.77317	1.08301	0.303201	n.s.	NA	21.2892	22.2232	22.6527	21.6175	19.5211	7_12
CSUI_000266	-1.76806	21.4588	-5.9913	0.000651569	3.99818	-3.40919	0.00113988	s	down	21.2892	22.2232	22.6527	21.6175	19.5211	7_14
CSUI_000266	0.934045	21.4588	3.5456	0.00956288	-1.7721	2.59125	0.0131337	s	NA	21.2892	22.2232	22.6527	21.6175	19.5211	7_8
CSUI_000266	0.429468	21.4588	2.18076	0.055654	-5.54695	1.91373	0.0670297	n.s.	NA	21.2892	22.2232	22.6527	21.6175	19.5211	8_10
CSUI_000266	-0.605702	21.4588	-3.41694	0.00288432	-2.9179	-2.97981	0.00434763	s	NA	21.2892	22.2232	22.6527	21.6175	19.5211	8_12
CSUI_000266	-2.70211	21.4588	-8.82951	3.42907e-05	10.5936	-4.14292	8.94892e-05	s	down	21.2892	22.2232	22.6527	21.6175	19.5211	8_14
CSUI_000267	-2.14131	20.8878	-6.90313	0.000100824	6.14864	-3.8886	0.000222977	s	down	20.9646	21.6562	22.5249	20.3836	18.9218	10_12
CSUI_000267	-3.60311	20.8878	-10.0379	2.58207e-06	13.2383	-4.70154	1.1151e-05	s	down	20.9646	21.6562	22.5249	20.3836	18.9218	10_14
CSUI_000267	-1.4618	20.8878	-3.95106	0.00568896	-1.35467	-2.76519	0.00813234	s	down	20.9646	21.6562	22.5249	20.3836	18.9218	12_14
CSUI_000267	1.5603	20.8878	4.74765	0.00070883	0.542875	3.38614	0.00122686	s	up	20.9646	21.6562	22.5249	20.3836	18.9218	7_10
CSUI_000267	-0.581011	20.8878	-1.29972	0.236761	-6.68778	-1.18312	0.260141	n.s.	NA	20.9646	21.6562	22.5249	20.3836	18.9218	7_12
CSUI_000267	-2.04281	20.8878	-4.51207	0.00310991	0.1899	-2.95666	0.00465498	s	down	20.9646	21.6562	22.5249	20.3836	18.9218	7_14
CSUI_000267	0.691622	20.8878	1.5554	0.16917	-5.82482	1.37487	0.189451	n.s.	NA	20.9646	21.6562	22.5249	20.3836	18.9218	7_8
CSUI_000267	0.868677	20.8878	2.33929	0.0513497	-5.13648	1.94855	0.0621977	n.s.	NA	20.9646	21.6562	22.5249	20.3836	18.9218	8_10
CSUI_000267	-1.27263	20.8878	-2.76174	0.0318734	-4.00698	-2.146	0.0399782	s	down	20.9646	21.6562	22.5249	20.3836	18.9218	8_12
CSUI_000267	-2.73443	20.8878	-9.12031	5.53131e-07	11.0844	-5.0069	3.38739e-06	s	down	20.9646	21.6562	22.5249	20.3836	18.9218	8_14
CSUI_000270	-2.99519	22.0972	-11.1316	1.31724e-12	18.436	-7.09249	7.433e-11	s	down	22.6186	23.5841	24.48	21.4848	18.3186	10_12
CSUI_000270	-6.1614	22.0972	-19.6751	1.93277e-07	35.1746	-5.20569	1.52841e-06	s	down	22.6186	23.5841	24.48	21.4848	18.3186	10_14
CSUI_000270	-3.16621	22.0972	-10.189	6.4289e-06	16.1781	-4.51177	2.29663e-05	s	down	22.6186	23.5841	24.48	21.4848	18.3186	12_14
CSUI_000270	1.86141	22.0972	6.78717	2.38523e-06	6.62531	4.7177	1.04436e-05	s	up	22.6186	23.5841	24.48	21.4848	18.3186	7_10
CSUI_000270	-1.13378	22.0972	-4.14426	0.000483179	-1.14805	-3.48991	0.000872057	s	down	22.6186	23.5841	24.48	21.4848	18.3186	7_12
CSUI_000270	-4.3	22.0972	-12.9072	6.89394e-06	22.6162	-4.49694	2.43601e-05	s	down	22.6186	23.5841	24.48	21.4848	18.3186	7_14
CSUI_000270	0.965532	22.0972	3.572	0.00144461	-2.21183	3.18559	0.00231522	s	NA	22.6186	23.5841	24.48	21.4848	18.3186	7_8
CSUI_000270	0.895874	22.0972	3.2653	0.0039309	-3.50299	2.88365	0.00576877	s	NA	22.6186	23.5841	24.48	21.4848	18.3186	8_10
CSUI_000270	-2.09931	22.0972	-7.62748	4.2816e-07	9.1081	-5.05599	2.79406e-06	s	down	22.6186	23.5841	24.48	21.4848	18.3186	8_12
CSUI_000270	-5.26553	22.0972	-15.4684	4.76698e-06	27.8166	-4.57479	1.80434e-05	s	down	22.6186	23.5841	24.48	21.4848	18.3186	8_14
CSUI_000271	-1.79543	26.1613	-8.57216	0.000172933	8.39167	-3.75559	0.000354674	s	down	26.5301	26.7975	27.4282	25.6328	24.4112	10_12
CSUI_000271	-3.01706	26.1613	-10.5604	5.14101e-05	11.1026	-4.04912	0.000124958	s	down	26.5301	26.7975	27.4282	25.6328	24.4112	10_14
CSUI_000271	-1.22163	26.1613	-10.0073	6.08469e-05	11.5394	-4.0095	0.000144197	s	down	26.5301	26.7975	27.4282	25.6328	24.4112	12_14
CSUI_000271	0.898127	26.1613	12.5637	1.17594e-06	15.5933	4.85965	6.07466e-06	s	NA	26.5301	26.7975	27.4282	25.6328	24.4112	7_10
CSUI_000271	-0.897298	26.1613	-5.80022	0.00115585	3.56387	-3.24956	0.00189951	s	NA	26.5301	26.7975	27.4282	25.6328	24.4112	7_12
CSUI_000271	-2.11893	26.1613	-8.95836	0.000129544	9.03524	-3.82732	0.000276275	s	down	26.5301	26.7975	27.4282	25.6328	24.4112	7_14
CSUI_000271	0.267341	26.1613	0.850205	0.429174	-5.03703	0.790607	0.456761	n.s.	NA	26.5301	26.7975	27.4282	25.6328	24.4112	7_8
CSUI_000271	0.630786	26.1613	1.82821	0.119405	-4.24949	1.55728	0.136414	n.s.	NA	26.5301	26.7975	27.4282	25.6328	24.4112	8_10
CSUI_000271	-1.16464	26.1613	-4.23685	0.0058908	0.169847	-2.7538	0.00839388	s	down	26.5301	26.7975	27.4282	25.6328	24.4112	8_12
CSUI_000271	-2.38627	26.1613	-7.54323	0.000332272	6.48861	-3.58875	0.000626266	s	down	26.5301	26.7975	27.4282	25.6328	24.4112	8_14
CSUI_000277	-1.89618	27.3104	-9.37347	0.000102251	10.2423	-3.88519	0.000225683	s	down	27.7365	28.1631	28.9362	27.04	24.6797	10_12
CSUI_000277	-4.25652	27.3104	-14.1515	9.72218e-06	15.8886	-4.42326	3.21169e-05	s	down	27.7365	28.1631	28.9362	27.04	24.6797	10_14
CSUI_000277	-2.36034	27.3104	-13.1684	1.45665e-05	15.8215	-4.33514	4.41264e-05	s	down	27.7365	28.1631	28.9362	27.04	24.6797	12_14
CSUI_000277	1.1997	27.3104	12.4972	3.79635e-06	15.6247	4.62223	1.50998e-05	s	up	27.7365	28.1631	28.9362	27.04	24.6797	7_10
CSUI_000277	-0.696478	27.3104	-3.80834	0.00880924	-0.902954	-2.61937	0.0121727	s	NA	27.7365	28.1631	28.9362	27.04	24.6797	7_12
CSUI_000277	-3.05682	27.3104	-9.77474	8.21191e-05	10.1229	-3.93813	0.000186535	s	down	27.7365	28.1631	28.9362	27.04	24.6797	7_14
CSUI_000277	0.426649	27.3104	1.7371	0.134784	-4.40656	1.4955	0.153003	n.s.	NA	27.7365	28.1631	28.9362	27.04	24.6797	7_8
CSUI_000277	0.773055	27.3104	2.57256	0.0437198	-3.19956	2.01677	0.0535746	n.s.	NA	27.7365	28.1631	28.9362	27.04	24.6797	8_10
CSUI_000277	-1.12313	27.3104	-5.81606	0.00117342	3.63426	-3.24526	0.00192523	s	down	27.7365	28.1631	28.9362	27.04	24.6797	8_12
CSUI_000277	-3.48347	27.3104	-13.0141	1.60755e-05	15.205	-4.31341	4.78586e-05	s	down	27.7365	28.1631	28.9362	27.04	24.6797	8_14
CSUI_000278	0.843127	24.1376	7.57427	1.99678e-06	7.19074	4.75375	9.1032e-06	s	NA	23.0709	24.1332	24.2346	25.0777	24.1518	10_12
CSUI_000278	-0.0828193	24.1376	-0.333086	0.748164	-7.18124	-0.321062	0.767596	n.s.	NA	23.0709	24.1332	24.2346	25.0777	24.1518	10_14
CSUI_000278	-0.925946	24.1376	-3.34582	0.0149782	-2.19037	-2.43291	0.0198942	s	NA	23.0709	24.1332	24.2346	25.0777	24.1518	12_14
CSUI_000278	1.16372	24.1376	8.02819	7.42601e-08	8.33656	5.38055	7.11713e-07	s	up	23.0709	24.1332	24.2346	25.0777	24.1518	7_10
CSUI_000278	2.00685	24.1376	14.5998	9.43867e-14	20.0046	7.44853	8.53365e-12	s	up	23.0709	24.1332	24.2346	25.0777	24.1518	7_12
CSUI_000278	1.0809	24.1376	4.21241	0.00466292	-0.269098	2.82944	0.0067582	s	up	23.0709	24.1332	24.2346	25.0777	24.1518	7_14
CSUI_000278	1.06228	24.1376	7.77123	1.62078e-06	8.11703	4.79574	7.77355e-06	s	up	23.0709	24.1332	24.2346	25.0777	24.1518	7_8
CSUI_000278	0.101435	24.1376	0.666131	0.521386	-7.29253	0.641211	0.547628	n.s.	NA	23.0709	24.1332	24.2346	25.0777	24.1518	8_10
CSUI_000278	0.944562	24.1376	6.76981	2.61573e-06	5.49746	4.69889	1.12612e-05	s	NA	23.0709	24.1332	24.2346	25.0777	24.1518	8_12
CSUI_000278	0.0186155	24.1376	0.0560831	0.95693	-6.95689	0.0540059	0.961189	n.s.	NA	23.0709	24.1332	24.2346	25.0777	24.1518	8_14
CSUI_000281	-1.84703	21.47	-8.52282	0.000111983	10.9408	-3.86304	0.000243471	s	down	21.3599	22.6874	23.6086	21.7616	17.9323	10_12
CSUI_000281	-5.67635	21.47	-11.0058	4.51877e-05	16.9149	-4.07922	0.000112385	s	down	21.3599	22.6874	23.6086	21.7616	17.9323	10_14
CSUI_000281	-3.82932	21.47	-7.86938	0.000282541	9.80466	-3.6308	0.000542048	s	down	21.3599	22.6874	23.6086	21.7616	17.9323	12_14
CSUI_000281	2.24873	21.47	13.9631	2.03557e-06	22.1914	4.74986	9.25714e-06	s	up	21.3599	22.6874	23.6086	21.7616	17.9323	7_10
CSUI_000281	0.401695	21.47	1.43184	0.204498	-6.45009	1.26884	0.226469	n.s.	NA	21.3599	22.6874	23.6086	21.7616	17.9323	7_12
CSUI_000281	-3.42762	21.47	-5.88812	0.00126121	4.71768	-3.22466	0.00205282	s	down	21.3599	22.6874	23.6086	21.7616	17.9323	7_14
CSUI_000281	1.32752	21.47	6.6047	0.000587451	6.29721	3.43734	0.00103905	s	up	21.3599	22.6874	23.6086	21.7616	17.9323	7_8
CSUI_000281	0.921212	21.47	6.94887	1.83848e-05	6.37804	4.28366	5.3285e-05	s	NA	21.3599	22.6874	23.6086	21.7616	17.9323	8_10
CSUI_000281	-0.925822	21.47	-4.71162	0.00269744	0.686311	-3.00027	0.0040829	s	NA	21.3599	22.6874	23.6086	21.7616	17.9323	8_12
CSUI_000281	-4.75514	21.47	-9.90025	8.08947e-05	14.5045	-3.94173	0.000184169	s	down	21.3599	22.6874	23.6086	21.7616	17.9323	8_14
CSUI_000288	-2.79857	19.4771	-7.11097	0.00012103	6.9056	-3.84403	0.000260174	s	down	20.8121	20.6219	20.5409	17.7424	17.6678	10_12
CSUI_000288	-2.87316	19.4771	-6.60667	0.000134884	5.44196	-3.81737	0.000286557	s	down	20.8121	20.6219	20.5409	17.7424	17.6678	10_14
CSUI_000288	-0.0745863	19.4771	-0.209718	0.839825	-7.83887	-0.202117	0.853798	n.s.	NA	20.8121	20.6219	20.5409	17.7424	17.6678	12_14
CSUI_000288	-0.271121	19.4771	-0.821715	0.422442	-7.64309	-0.802192	0.449986	n.s.	NA	20.8121	20.6219	20.5409	17.7424	17.6678	7_10
CSUI_000288	-3.06969	19.4771	-6.40763	0.000312619	5.1949	-3.60461	0.000593573	s	down	20.8121	20.6219	20.5409	17.7424	17.6678	7_12
CSUI_000288	-3.14428	19.4771	-6.83745	0.00022172	6.2226	-3.69289	0.000440234	s	down	20.8121	20.6219	20.5409	17.7424	17.6678	7_14
CSUI_000288	-0.190149	19.4771	-0.557164	0.58791	-7.26976	-0.541867	0.613308	n.s.	NA	20.8121	20.6219	20.5409	17.7424	17.6678	7_8
CSUI_000288	-0.0809715	19.4771	-0.26407	0.794633	-8.01357	-0.260299	0.81106	n.s.	NA	20.8121	20.6219	20.5409	17.7424	17.6678	8_10
CSUI_000288	-2.87954	19.4771	-7.72665	2.10659e-05	8.33639	-4.25328	5.97561e-05	s	down	20.8121	20.6219	20.5409	17.7424	17.6678	8_12
CSUI_000288	-2.95413	19.4771	-7.8527	1.07113e-05	8.4296	-4.40229	3.45678e-05	s	down	20.8121	20.6219	20.5409	17.7424	17.6678	8_14
CSUI_000297	-0.0242453	20.6754	-0.036506	0.972189	-7.50527	-0.0348636	0.975098	n.s.	NA	20.776	19.3042	20.8479	20.8237	21.6172	10_12
CSUI_000297	0.769284	20.6754	1.29877	0.240646	-7.06509	1.17337	0.264121	n.s.	NA	20.776	19.3042	20.8479	20.8237	21.6172	10_14
CSUI_000297	0.793529	20.6754	1.03365	0.343569	-6.86615	0.947136	0.370034	n.s.	NA	20.776	19.3042	20.8479	20.8237	21.6172	12_14
CSUI_000297	0.0719203	20.6754	0.116359	0.911292	-7.66861	0.111409	0.919774	n.s.	NA	20.776	19.3042	20.8479	20.8237	21.6172	7_10
CSUI_000297	0.047675	20.6754	0.0717185	0.945254	-7.6008	0.0686677	0.950496	n.s.	NA	20.776	19.3042	20.8479	20.8237	21.6172	7_12
CSUI_000297	0.841204	20.6754	2.23139	0.048309	-5.84698	1.97464	0.0587636	n.s.	NA	20.776	19.3042	20.8479	20.8237	21.6172	7_14
CSUI_000297	-1.47179	20.6754	-3.23154	0.0156198	-2.8929	-2.41768	0.0206917	s	down	20.776	19.3042	20.8479	20.8237	21.6172	7_8
CSUI_000297	1.54371	20.6754	2.54828	0.046165	-4.67242	1.99388	0.0563062	n.s.	NA	20.776	19.3042	20.8479	20.8237	21.6172	8_10
CSUI_000297	1.51946	20.6754	2.35451	0.061877	-4.98323	1.86718	0.0739448	n.s.	NA	20.776	19.3042	20.8479	20.8237	21.6172	8_12
CSUI_000297	2.31299	20.6754	4.62951	0.0033518	0.0878701	2.93348	0.00497997	s	up	20.776	19.3042	20.8479	20.8237	21.6172	8_14
CSUI_000298	-2.67549	23.2435	-21.0656	2.53175e-13	35.4197	-7.31721	1.81826e-11	s	down	24.0888	24.7007	25.0088	22.3333	20.0862	10_12
CSUI_000298	-4.92253	23.2435	-24.618	2.24831e-07	40.1442	-5.17754	1.71728e-06	s	down	24.0888	24.7007	25.0088	22.3333	20.0862	10_14
CSUI_000298	-2.24705	23.2435	-11.2104	2.3791e-05	18.0972	-4.22597	6.59966e-05	s	down	24.0888	24.7007	25.0088	22.3333	20.0862	12_14
CSUI_000298	0.919984	23.2435	7.26713	1.90092e-06	7.64828	4.76368	8.73822e-06	s	NA	24.0888	24.7007	25.0088	22.3333	20.0862	7_10
CSUI_000298	-1.7555	23.2435	-12.5364	4.17221e-07	20.6777	-5.06093	2.73481e-06	s	down	24.0888	24.7007	25.0088	22.3333	20.0862	7_12
CSUI_000298	-4.00255	23.2435	-21.5509	3.7244e-07	36.2194	-5.08253	2.52401e-06	s	down	24.0888	24.7007	25.0088	22.3333	20.0862	7_14
CSUI_000298	0.611914	23.2435	2.79554	0.0322521	-3.62011	2.14127	0.040411	s	NA	24.0888	24.7007	25.0088	22.3333	20.0862	7_8
CSUI_000298	0.30807	23.2435	1.61982	0.15569	-6.55111	1.41972	0.175224	n.s.	NA	24.0888	24.7007	25.0088	22.3333	20.0862	8_10
CSUI_000298	-2.36742	23.2435	-14.2881	2.07265e-06	24.4036	-4.74621	9.36801e-06	s	down	24.0888	24.7007	25.0088	22.3333	20.0862	8_12
CSUI_000298	-4.61446	23.2435	-16.6621	4.34429e-06	28.872	-4.59419	1.67941e-05	s	down	24.0888	24.7007	25.0088	22.3333	20.0862	8_14
CSUI_000302	-3.41217	21.464	-16.0434	1.11866e-13	22.4686	-7.42608	9.51724e-12	s	down	21.8196	22.6015	23.396	19.9838	19.4721	10_12
CSUI_000302	-3.92384	21.464	-9.81433	7.90674e-06	12.3451	-4.46769	2.72086e-05	s	down	21.8196	22.6015	23.396	19.9838	19.4721	10_14
CSUI_000302	-0.511674	21.464	-1.51006	0.173018	-6.34218	-1.36257	0.193329	n.s.	NA	21.8196	22.6015	23.396	19.9838	19.4721	12_14
CSUI_000302	1.57633	21.464	4.37992	0.00174782	-0.173305	3.13004	0.0027522	s	up	21.8196	22.6015	23.396	19.9838	19.4721	7_10
CSUI_000302	-1.83584	21.464	-4.93694	0.000991253	1.25821	-3.293	0.00165483	s	down	21.8196	22.6015	23.396	19.9838	19.4721	7_12
CSUI_000302	-2.34752	21.464	-5.4418	0.00101837	2.61739	-3.2854	0.00169678	s	down	21.8196	22.6015	23.396	19.9838	19.4721	7_14
CSUI_000302	0.781889	21.464	2.55426	0.0317101	-4.12117	2.14805	0.0398041	s	NA	21.8196	22.6015	23.396	19.9838	19.4721	7_8
CSUI_000302	0.794436	21.464	3.41219	0.00338755	-2.96029	2.93019	0.00502903	s	NA	21.8196	22.6015	23.396	19.9838	19.4721	8_10
CSUI_000302	-2.61773	21.464	-10.1053	8.03337e-10	12.7683	-6.14427	1.74214e-08	s	down	21.8196	22.6015	23.396	19.9838	19.4721	8_12
CSUI_000302	-3.12941	21.464	-8.61993	5.42576e-06	9.7891	-4.54761	1.99739e-05	s	down	21.8196	22.6015	23.396	19.9838	19.4721	8_14
CSUI_000320	-1.01524	26.4623	-7.33434	0.000407113	8.63144	-3.53543	0.000750253	s	down	26.5026	26.6003	27.6155	26.6003	24.9926	10_12
CSUI_000320	-2.62291	26.4623	-24.9083	4.53882e-07	37.8369	-5.04485	2.92027e-06	s	down	26.5026	26.6003	27.6155	26.6003	24.9926	10_14
CSUI_000320	-1.60768	26.4623	-27.6742	1.59123e-07	41.0971	-5.24168	1.31407e-06	s	down	26.5026	26.6003	27.6155	26.6003	24.9926	12_14
CSUI_000320	1.11289	26.4623	5.74081	0.00143109	4.52668	3.18831	0.00229589	s	up	26.5026	26.6003	27.6155	26.6003	24.9926	7_10
CSUI_000320	0.0976512	26.4623	0.79936	0.455935	-6.57063	0.745557	0.483892	n.s.	NA	26.5026	26.6003	27.6155	26.6003	24.9926	7_12
CSUI_000320	-1.51003	26.4623	-9.42958	0.000106492	13.6606	-3.8753	0.000233266	s	down	26.5026	26.6003	27.6155	26.6003	24.9926	7_14
CSUI_000320	0.0976634	26.4623	0.789939	0.461019	-6.05476	0.737169	0.489007	n.s.	NA	26.5026	26.6003	27.6155	26.6003	24.9926	7_8
CSUI_000320	1.01522	26.4623	6.68181	0.000662542	6.94999	3.40463	0.00115506	s	up	26.5026	26.6003	27.6155	26.6003	24.9926	8_10
CSUI_000320	-1.2186e-05	26.4623	-0.000372644	0.999709	-8.1654	-0.000364258	0.999709	n.s.	NA	26.5026	26.6003	27.6155	26.6003	24.9926	8_12
CSUI_000320	-1.60769	26.4623	-23.8122	4.90155e-07	37.0575	-5.03013	3.09955e-06	s	down	26.5026	26.6003	27.6155	26.6003	24.9926	8_14
CSUI_000321	-2.24146	22.0581	-17.2466	1.84529e-06	29.8126	-4.76967	8.56437e-06	s	down	22.2205	23.4715	24.1098	21.8684	18.6201	10_12
CSUI_000321	-5.48971	22.0581	-39.825	9.14655e-09	54.5903	-5.74584	1.31378e-07	s	down	22.2205	23.4715	24.1098	21.8684	18.6201	10_14
CSUI_000321	-3.24825	22.0581	-21.67	8.20778e-07	36.4439	-4.93036	4.58243e-06	s	down	22.2205	23.4715	24.1098	21.8684	18.6201	12_14
CSUI_000321	1.88931	22.0581	19.2545	5.48003e-09	32.7748	5.8319	8.63377e-08	s	up	22.2205	23.4715	24.1098	21.8684	18.6201	7_10
CSUI_000321	-0.352157	22.0581	-2.95444	0.0220064	-4.00527	-2.29026	0.0283112	s	NA	22.2205	23.4715	24.1098	21.8684	18.6201	7_12
CSUI_000321	-3.6004	22.0581	-21.2901	8.97792e-07	35.9295	-4.91281	4.89383e-06	s	down	22.2205	23.4715	24.1098	21.8684	18.6201	7_14
CSUI_000321	1.25096	22.0581	12.4011	7.31892e-07	20.8215	4.9527	4.22922e-06	s	up	22.2205	23.4715	24.1098	21.8684	18.6201	7_8
CSUI_000321	0.638346	22.0581	5.955	0.000375858	4.13384	3.55648	0.000698301	s	NA	22.2205	23.4715	24.1098	21.8684	18.6201	8_10
CSUI_000321	-1.60312	22.0581	-9.89048	7.73339e-05	15.0914	-3.95252	0.0001769	s	down	22.2205	23.4715	24.1098	21.8684	18.6201	8_12
CSUI_000321	-4.85136	22.0581	-25.0308	4.13509e-07	40.6623	-5.06263	2.72227e-06	s	down	22.2205	23.4715	24.1098	21.8684	18.6201	8_14
CSUI_000322	-2.99298	23.3121	-23.3199	3.19517e-11	32.8807	-6.63728	1.14364e-09	s	down	24.513	24.6464	25.2632	22.2702	19.8445	10_12
CSUI_000322	-5.41865	23.3121	-32.1452	7.69296e-10	40.7845	-6.15114	1.68483e-08	s	down	24.513	24.6464	25.2632	22.2702	19.8445	10_14
CSUI_000322	-2.42567	23.3121	-19.3106	3.54893e-11	28.23	-6.62178	1.25403e-09	s	down	24.513	24.6464	25.2632	22.2702	19.8445	12_14
CSUI_000322	0.750159	23.3121	3.9591	0.00607689	-1.28478	2.7436	0.00863776	s	NA	24.513	24.6464	25.2632	22.2702	19.8445	7_10
CSUI_000322	-2.24282	23.3121	-12.8974	1.87242e-06	18.8689	-4.76673	8.65036e-06	s	down	24.513	24.6464	25.2632	22.2702	19.8445	7_12
CSUI_000322	-4.66849	23.3121	-29.576	8.34358e-10	38.7177	-6.13825	1.78837e-08	s	down	24.513	24.6464	25.2632	22.2702	19.8445	7_14
CSUI_000322	0.133404	23.3121	0.643538	0.541333	-6.7888	0.610799	0.567018	n.s.	NA	24.513	24.6464	25.2632	22.2702	19.8445	7_8
CSUI_000322	0.616755	23.3121	4.02983	0.00301827	-1.29912	2.96587	0.00452884	s	NA	24.513	24.6464	25.2632	22.2702	19.8445	8_10
CSUI_000322	-2.37622	23.3121	-17.2957	1.08589e-10	25.6091	-6.45448	3.22849e-09	s	down	24.513	24.6464	25.2632	22.2702	19.8445	8_12
CSUI_000322	-4.80189	23.3121	-32.0279	4.12591e-13	40.7141	-7.25137	2.74895e-11	s	down	24.513	24.6464	25.2632	22.2702	19.8445	8_14
CSUI_000323	-2.10551	27.1772	-30.2914	9.86307e-08	42.1891	-5.32923	8.97374e-07	s	down	27.3536	28.3972	28.9889	26.8834	24.2632	10_12
CSUI_000323	-4.72568	27.1772	-51.6053	7.06293e-09	55.2575	-5.78942	1.0542e-07	s	down	27.3536	28.3972	28.9889	26.8834	24.2632	10_14
CSUI_000323	-2.62017	27.1772	-28.0196	2.28567e-07	39.7559	-5.17446	1.73982e-06	s	down	27.3536	28.3972	28.9889	26.8834	24.2632	12_14
CSUI_000323	1.63522	27.1772	29.6519	4.47622e-08	41.8945	5.47095	4.71046e-07	s	up	27.3536	28.3972	28.9889	26.8834	24.2632	7_10
CSUI_000323	-0.470287	27.1772	-4.98018	0.00281797	1.81998	-2.98693	0.00425252	s	NA	27.3536	28.3972	28.9889	26.8834	24.2632	7_12
CSUI_000323	-3.09046	27.1772	-43.1656	1.35643e-08	51.3786	-5.6788	1.78172e-07	s	down	27.3536	28.3972	28.9889	26.8834	24.2632	7_14
CSUI_000323	1.04356	27.1772	9.74059	8.76543e-05	14.0145	3.92245	0.000197164	s	up	27.3536	28.3972	28.9889	26.8834	24.2632	7_8
CSUI_000323	0.591657	27.1772	7.21812	0.000416249	7.69741	3.52956	0.000764483	s	NA	27.3536	28.3972	28.9889	26.8834	24.2632	8_10
CSUI_000323	-1.51385	27.1772	-27.74	7.20065e-08	40.1018	-5.38609	6.93721e-07	s	down	27.3536	28.3972	28.9889	26.8834	24.2632	8_12
CSUI_000323	-4.13402	27.1772	-39.0442	3.39547e-08	48.1805	-5.51972	3.72929e-07	s	down	27.3536	28.3972	28.9889	26.8834	24.2632	8_14
CSUI_000324	-2.76334	23.4412	-22.3029	4.51737e-07	36.8125	-5.04575	2.91154e-06	s	down	23.1338	24.5656	25.1918	22.4285	21.8862	10_12
CSUI_000324	-3.30559	23.4412	-21.9052	2.45905e-07	36.2236	-5.16079	1.8364e-06	s	down	23.1338	24.5656	25.1918	22.4285	21.8862	10_14
CSUI_000324	-0.542253	23.4412	-3.61549	0.0110172	-2.36355	-2.54215	0.0149491	s	NA	23.1338	24.5656	25.1918	22.4285	21.8862	12_14
CSUI_000324	2.05801	23.4412	15.9895	3.28598e-08	27.1516	5.52547	3.63429e-07	s	up	23.1338	24.5656	25.1918	22.4285	21.8862	7_10
CSUI_000324	-0.705326	23.4412	-5.48611	0.000415173	2.63771	-3.53025	0.000763013	s	NA	23.1338	24.5656	25.1918	22.4285	21.8862	7_12
CSUI_000324	-1.24758	23.4412	-10.378	4.01435e-08	15.5596	-5.49022	4.3022e-07	s	down	23.1338	24.5656	25.1918	22.4285	21.8862	7_14
CSUI_000324	1.43173	23.4412	6.38177	0.000759043	6.14894	3.36731	0.00130135	s	up	23.1338	24.5656	25.1918	22.4285	21.8862	7_8
CSUI_000324	0.626279	23.4412	2.54492	0.04529	-4.50054	2.00195	0.0553673	n.s.	NA	23.1338	24.5656	25.1918	22.4285	21.8862	8_10
CSUI_000324	-2.13706	23.4412	-9.73438	8.82276e-05	14.6058	-3.92088	0.000198292	s	down	23.1338	24.5656	25.1918	22.4285	21.8862	8_12
CSUI_000324	-2.67931	23.4412	-11.8868	2.77574e-05	19.4022	-4.19113	7.49504e-05	s	down	23.1338	24.5656	25.1918	22.4285	21.8862	8_14
CSUI_000327	-2.22745	24.0708	-8.78103	9.65059e-05	10.8428	-3.89921	0.000214544	s	down	24.1368	24.7424	25.7162	23.4887	22.2759	10_12
CSUI_000327	-3.44027	24.0708	-11.4387	1.62581e-05	16.1442	-4.31091	4.81947e-05	s	down	24.1368	24.7424	25.7162	23.4887	22.2759	10_14
CSUI_000327	-1.21282	24.0708	-2.48154	0.0498005	-3.82203	-1.96167	0.0604603	n.s.	NA	24.1368	24.7424	25.7162	23.4887	22.2759	12_14
CSUI_000327	1.5794	24.0708	11.0047	5.20178e-09	14.9473	5.84059	8.30982e-08	s	up	24.1368	24.7424	25.7162	23.4887	22.2759	7_10
CSUI_000327	-0.648051	24.0708	-2.4808	0.0439561	-4.45586	-2.01451	0.0538437	n.s.	NA	24.1368	24.7424	25.7162	23.4887	22.2759	7_12
CSUI_000327	-1.86087	24.0708	-5.71717	0.00124273	3.6293	-3.22889	0.00202514	s	down	24.1368	24.7424	25.7162	23.4887	22.2759	7_14
CSUI_000327	0.605638	24.0708	3.78523	0.00481175	-1.41301	2.81937	0.00695296	s	NA	24.1368	24.7424	25.7162	23.4887	22.2759	7_8
CSUI_000327	0.973765	24.0708	7.25612	2.91632e-06	6.73723	4.67663	1.22641e-05	s	NA	24.1368	24.7424	25.7162	23.4887	22.2759	8_10
CSUI_000327	-1.25369	24.0708	-5.18322	0.00141412	2.08811	-3.19175	0.00227131	s	down	24.1368	24.7424	25.7162	23.4887	22.2759	8_12
CSUI_000327	-2.4665	24.0708	-8.09341	0.000135891	9.22684	-3.81553	0.000288213	s	down	24.1368	24.7424	25.7162	23.4887	22.2759	8_14
CSUI_000329	-2.04494	24.6279	-16.9122	2.35636e-06	20.5946	-4.72018	1.03693e-05	s	down	24.8289	25.6169	26.2126	24.1677	22.2972	10_12
CSUI_000329	-3.91543	24.6279	-13.642	1.09102e-05	15.5852	-4.3983	3.5037e-05	s	down	24.8289	25.6169	26.2126	24.1677	22.2972	10_14
CSUI_000329	-1.87049	24.6279	-10.1887	5.70431e-05	11.6599	-4.02472	0.000136381	s	down	24.8289	25.6169	26.2126	24.1677	22.2972	12_14
CSUI_000329	1.38373	24.6279	13.4148	1.17583e-06	16.7321	4.85967	6.07466e-06	s	up	24.8289	25.6169	26.2126	24.1677	22.2972	7_10
CSUI_000329	-0.661215	24.6279	-3.34492	0.0151559	-1.91992	-2.42863	0.0201182	s	NA	24.8289	25.6169	26.2126	24.1677	22.2972	7_12
CSUI_000329	-2.5317	24.6279	-6.88363	0.000539376	5.27701	-3.4604	0.000962954	s	down	24.8289	25.6169	26.2126	24.1677	22.2972	7_14
CSUI_000329	0.788041	24.6279	2.97402	0.0258306	-2.34334	2.22875	0.0328451	s	NA	24.8289	25.6169	26.2126	24.1677	22.2972	7_8
CSUI_000329	0.595684	24.6279	2.93855	0.026879	-2.76127	2.21327	0.0340685	s	NA	24.8289	25.6169	26.2126	24.1677	22.2972	8_10
CSUI_000329	-1.44926	24.6279	-8.20155	0.000172986	8.35702	-3.75551	0.000354674	s	down	24.8289	25.6169	26.2126	24.1677	22.2972	8_12
CSUI_000329	-3.31974	24.6279	-15.8202	3.58765e-06	18.9022	-4.63394	1.44236e-05	s	down	24.8289	25.6169	26.2126	24.1677	22.2972	8_14
CSUI_000365	-1.24276	24.6825	-22.6871	4.70521e-10	33.2047	-6.22863	1.10959e-08	s	down	24.3539	25.3545	26.2558	25.013	22.434	10_12
CSUI_000365	-3.82172	24.6825	-19.2524	1.89723e-06	28.8393	-4.76407	8.7344e-06	s	down	24.3539	25.3545	26.2558	25.013	22.434	10_14
CSUI_000365	-2.57897	24.6825	-13.9521	1.25951e-05	21.2936	-4.36702	3.93065e-05	s	down	24.3539	25.3545	26.2558	25.013	22.434	12_14
CSUI_000365	1.9019	24.6825	21.8975	5.31463e-07	32.3944	5.01459	3.28562e-06	s	up	24.3539	25.3545	26.2558	25.013	22.434	7_10
CSUI_000365	0.659145	24.6825	7.1549	0.000321477	7.11922	3.59735	0.000609033	s	NA	24.3539	25.3545	26.2558	25.013	22.434	7_12
CSUI_000365	-1.91982	24.6825	-7.63023	0.000326786	8.84991	-3.59309	0.000617504	s	down	24.3539	25.3545	26.2558	25.013	22.434	7_14
CSUI_000365	1.0006	24.6825	7.82955	0.00028089	9.30567	3.63232	0.000539347	s	up	24.3539	25.3545	26.2558	25.013	22.434	7_8
CSUI_000365	0.901298	24.6825	10.2294	4.21229e-05	14.2338	4.09552	0.000106099	s	NA	24.3539	25.3545	26.2558	25.013	22.434	8_10
CSUI_000365	-0.341457	24.6825	-3.70775	0.00975964	-1.84311	-2.58423	0.0133823	s	NA	24.3539	25.3545	26.2558	25.013	22.434	8_12
CSUI_000365	-2.92043	24.6825	-18.4694	2.34431e-06	28.1046	-4.72122	1.03217e-05	s	down	24.3539	25.3545	26.2558	25.013	22.434	8_14
CSUI_000376	-2.00118	21.4105	-5.53468	0.00162397	3.21408	-3.15157	0.00257286	s	down	21.7314	22.3402	23.0049	21.0037	18.9762	10_12
CSUI_000376	-4.0287	21.4105	-13.9859	6.07386e-06	21.0501	-4.5238	2.19246e-05	s	down	21.7314	22.3402	23.0049	21.0037	18.9762	10_14
CSUI_000376	-2.02752	21.4105	-5.59062	0.00163509	3.32431	-3.14957	0.002589	s	down	21.7314	22.3402	23.0049	21.0037	18.9762	12_14
CSUI_000376	1.27343	21.4105	7.58104	2.74191e-05	7.65302	4.19391	7.41275e-05	s	up	21.7314	22.3402	23.0049	21.0037	18.9762	7_10
CSUI_000376	-0.727746	21.4105	-2.46881	0.0479366	-4.68828	-1.97793	0.0583448	n.s.	NA	21.7314	22.3402	23.0049	21.0037	18.9762	7_12
CSUI_000376	-2.75527	21.4105	-10.6835	2.79083e-05	14.9551	-4.1899	7.52844e-05	s	down	21.7314	22.3402	23.0049	21.0037	18.9762	7_14
CSUI_000376	0.608772	21.4105	2.53585	0.0434043	-4.23632	2.0198	0.0532385	n.s.	NA	21.7314	22.3402	23.0049	21.0037	18.9762	7_8
CSUI_000376	0.664662	21.4105	2.34061	0.0578712	-4.97355	1.89667	0.0694655	n.s.	NA	21.7314	22.3402	23.0049	21.0037	18.9762	8_10
CSUI_000376	-1.33652	21.4105	-5.88958	0.000959731	3.67811	-3.30207	0.00160779	s	down	21.7314	22.3402	23.0049	21.0037	18.9762	8_12
CSUI_000376	-3.36404	21.4105	-10.9097	3.14935e-05	15.431	-4.16239	8.32302e-05	s	down	21.7314	22.3402	23.0049	21.0037	18.9762	8_14
CSUI_000389	-3.32086	20.2741	-10.614	4.18422e-05	16.1329	-4.09706	0.000105618	s	down	21.0082	21.2671	22.0153	18.6944	18.3855	10_12
CSUI_000389	-3.62973	20.2741	-14.8495	6.74501e-06	24.2141	-4.50158	2.39179e-05	s	down	21.0082	21.2671	22.0153	18.6944	18.3855	10_14
CSUI_000389	-0.308869	20.2741	-1.03008	0.343736	-7.22957	-0.94681	0.370177	n.s.	NA	21.0082	21.2671	22.0153	18.6944	18.3855	12_14
CSUI_000389	1.00703	20.2741	4.73519	0.000955821	0.442089	3.30322	0.00160221	s	up	21.0082	21.2671	22.0153	18.6944	18.3855	7_10
CSUI_000389	-2.31382	20.2741	-6.69806	0.000566383	6.35346	-3.44722	0.0010063	s	down	21.0082	21.2671	22.0153	18.6944	18.3855	7_12
CSUI_000389	-2.62269	20.2741	-12.0835	1.12649e-06	18.8919	-4.86815	5.86582e-06	s	down	21.0082	21.2671	22.0153	18.6944	18.3855	7_14
CSUI_000389	0.258821	20.2741	0.852354	0.425707	-6.91251	0.796559	0.453333	n.s.	NA	21.0082	21.2671	22.0153	18.6944	18.3855	7_8
CSUI_000389	0.748213	20.2741	2.65313	0.0367686	-4.61142	2.08832	0.0456768	s	NA	21.0082	21.2671	22.0153	18.6944	18.3855	8_10
CSUI_000389	-2.57265	20.2741	-13.1722	2.65079e-09	21.077	-5.95188	4.69836e-08	s	down	21.0082	21.2671	22.0153	18.6944	18.3855	8_12
CSUI_000389	-2.88152	20.2741	-11.4342	9.95445e-06	17.5088	-4.41816	3.27092e-05	s	down	21.0082	21.2671	22.0153	18.6944	18.3855	8_14
CSUI_000399	-2.03295	22.9365	-11.3476	3.12534e-05	17.1946	-4.16414	8.2753e-05	s	down	23.7424	23.7347	24.1117	22.0787	21.0148	10_12
CSUI_000399	-3.09689	22.9365	-32.8258	5.41023e-17	44.4055	-8.37742	1.27313e-14	s	down	23.7424	23.7347	24.1117	22.0787	21.0148	10_14
CSUI_000399	-1.06394	22.9365	-5.45383	0.00174605	2.93776	-3.13034	0.0027505	s	down	23.7424	23.7347	24.1117	22.0787	21.0148	12_14
CSUI_000399	0.36923	22.9365	2.60153	0.038206	-4.73441	2.07264	0.0473136	s	NA	23.7424	23.7347	24.1117	22.0787	21.0148	7_10
CSUI_000399	-1.66372	22.9365	-7.85128	0.000274345	9.2713	-3.63839	0.000528892	s	down	23.7424	23.7347	24.1117	22.0787	21.0148	7_12
CSUI_000399	-2.72766	22.9365	-19.8443	4.43461e-07	31.0127	-5.04929	2.86991e-06	s	down	23.7424	23.7347	24.1117	22.0787	21.0148	7_14
CSUI_000399	-0.00777135	22.9365	-0.0308605	0.976426	-6.7726	-0.0295495	0.978727	n.s.	NA	23.7424	23.7347	24.1117	22.0787	21.0148	7_8
CSUI_000399	0.377001	22.9365	1.91272	0.105473	-5.7525	1.61888	0.121451	n.s.	NA	23.7424	23.7347	24.1117	22.0787	21.0148	8_10
CSUI_000399	-1.65595	22.9365	-6.6181	0.000695389	6.2626	-3.39139	0.001207	s	down	23.7424	23.7347	24.1117	22.0787	21.0148	8_12
CSUI_000399	-2.71989	22.9365	-12.7016	1.86818e-05	19.8024	-4.28009	5.40468e-05	s	down	23.7424	23.7347	24.1117	22.0787	21.0148	8_14
CSUI_000414	1.86693	23.6535	5.9321	0.000830976	3.60161	3.34227	0.00141198	s	up	22.6738	21.9275	23.8591	25.726	24.1364	10_12
CSUI_000414	0.277342	23.6535	0.816918	0.440627	-6.86631	0.771135	0.468365	n.s.	NA	22.6738	21.9275	23.8591	25.726	24.1364	10_14
CSUI_000414	-1.58959	23.6535	-10.3335	4.90981e-07	11.7848	-5.0298	3.10122e-06	s	down	22.6738	21.9275	23.8591	25.726	24.1364	12_14
CSUI_000414	1.18533	23.6535	2.66487	0.0344338	-3.60052	2.11496	0.0429306	s	up	22.6738	21.9275	23.8591	25.726	24.1364	7_10
CSUI_000414	3.05226	23.6535	11.0278	4.41174e-06	13.2741	4.59098	1.69954e-05	s	up	22.6738	21.9275	23.8591	25.726	24.1364	7_12
CSUI_000414	1.46267	23.6535	6.02791	0.000422248	3.50015	3.52577	0.000774407	s	up	22.6738	21.9275	23.8591	25.726	24.1364	7_14
CSUI_000414	-0.746211	23.6535	-3.2181	0.0127877	-2.5322	-2.48963	0.0171849	s	NA	22.6738	21.9275	23.8591	25.726	24.1364	7_8
CSUI_000414	1.93154	23.6535	4.58086	0.00348071	0.6543	2.92175	0.00515556	s	up	22.6738	21.9275	23.8591	25.726	24.1364	8_10
CSUI_000414	3.79847	23.6535	17.0151	7.94936e-09	21.2721	5.76953	1.17227e-07	s	up	22.6738	21.9275	23.8591	25.726	24.1364	8_12
CSUI_000414	2.20889	23.6535	8.49747	1.77193e-05	8.62954	4.29185	5.17906e-05	s	up	22.6738	21.9275	23.8591	25.726	24.1364	8_14
CSUI_000424	-2.66324	22.6065	-14.2153	8.11688e-07	20.2621	-4.93254	4.54776e-06	s	down	23.1983	23.355	24.1485	21.4852	20.8286	10_12
CSUI_000424	-3.31984	22.6065	-10.7113	1.3772e-05	14.372	-4.34746	4.22286e-05	s	down	23.1983	23.355	24.1485	21.4852	20.8286	10_14
CSUI_000424	-0.656599	22.6065	-3.0545	0.0183503	-3.43378	-2.35847	0.0239559	s	NA	23.1983	23.355	24.1485	21.4852	20.8286	12_14
CSUI_000424	0.950177	22.6065	5.8539	4.46369e-06	3.22074	4.58853	1.71478e-05	s	NA	23.1983	23.355	24.1485	21.4852	20.8286	7_10
CSUI_000424	-1.71306	22.6065	-7.61896	3.79299e-05	7.78079	-4.11974	9.72653e-05	s	down	23.1983	23.355	24.1485	21.4852	20.8286	7_12
CSUI_000424	-2.36966	22.6065	-7.18785	0.000270086	7.03849	-3.64242	0.000521864	s	down	23.1983	23.355	24.1485	21.4852	20.8286	7_14
CSUI_000424	0.15669	22.6065	0.595522	0.57091	-6.6737	0.566712	0.596924	n.s.	NA	23.1983	23.355	24.1485	21.4852	20.8286	7_8
CSUI_000424	0.793487	22.6065	3.23449	0.0151376	-2.9286	2.42907	0.0200962	s	NA	23.1983	23.355	24.1485	21.4852	20.8286	8_10
CSUI_000424	-1.86975	22.6065	-8.71921	1.41752e-05	10.2371	-4.34113	4.32014e-05	s	down	23.1983	23.355	24.1485	21.4852	20.8286	8_12
CSUI_000424	-2.52635	22.6065	-7.38091	0.000192172	7.40312	-3.72909	0.00038856	s	down	23.1983	23.355	24.1485	21.4852	20.8286	8_14
CSUI_000447	-1.85144	23.7544	-18.6831	6.68756e-08	31.9055	-5.39937	6.48811e-07	s	down	23.8473	24.5703	25.1909	23.3394	21.8242	10_12
CSUI_000447	-3.36672	23.7544	-38.2245	2.27444e-13	53.2109	-7.33159	1.67702e-11	s	down	23.8473	24.5703	25.1909	23.3394	21.8242	10_14
CSUI_000447	-1.51527	23.7544	-14.5193	1.27573e-06	24.7538	-4.8435	6.4673e-06	s	down	23.8473	24.5703	25.1909	23.3394	21.8242	12_14
CSUI_000447	1.34362	23.7544	14.4484	1.24084e-07	24.4853	5.28737	1.08452e-06	s	up	23.8473	24.5703	25.1909	23.3394	21.8242	7_10
CSUI_000447	-0.507828	23.7544	-4.11174	0.00589219	-0.923098	-2.75372	0.00839465	s	NA	23.8473	24.5703	25.1909	23.3394	21.8242	7_12
CSUI_000447	-2.0231	23.7544	-17.6113	1.03298e-06	30.2024	-4.88525	5.46116e-06	s	down	23.8473	24.5703	25.1909	23.3394	21.8242	7_14
CSUI_000447	0.722988	23.7544	3.3769	0.0159963	-1.86208	2.409	0.0211449	s	NA	23.8473	24.5703	25.1909	23.3394	21.8242	7_8
CSUI_000447	0.620627	23.7544	3.58123	0.012188	-2.00358	2.50665	0.0164409	s	NA	23.8473	24.5703	25.1909	23.3394	21.8242	8_10
CSUI_000447	-1.23082	23.7544	-7.06084	0.000454946	7.77092	-3.50597	0.000827311	s	down	23.8473	24.5703	25.1909	23.3394	21.8242	8_12
CSUI_000447	-2.74609	23.7544	-19.4462	1.24667e-06	33.0993	-4.84807	6.36867e-06	s	down	23.8473	24.5703	25.1909	23.3394	21.8242	8_14
CSUI_000453	-1.34674	24.8146	-15.2107	1.03081e-06	20.1502	-4.88566	5.45228e-06	s	down	24.7256	25.6126	26.3289	24.9821	22.4121	10_12
CSUI_000453	-3.91674	24.8146	-27.2183	2.21451e-08	31.5511	-5.59435	2.65357e-07	s	down	24.7256	25.6126	26.3289	24.9821	22.4121	10_14
CSUI_000453	-2.57	24.8146	-14.1231	7.27624e-06	18.4033	-4.48544	2.54346e-05	s	down	24.7256	25.6126	26.3289	24.9821	22.4121	12_14
CSUI_000453	1.60325	24.8146	19.5538	1.5592e-11	25.2528	6.74228	6.22556e-10	s	up	24.7256	25.6126	26.3289	24.9821	22.4121	7_10
CSUI_000453	0.256512	24.8146	3.17008	0.00778955	-3.31246	2.66106	0.0108504	s	NA	24.7256	25.6126	26.3289	24.9821	22.4121	7_12
CSUI_000453	-2.31349	24.8146	-12.9222	1.09477e-05	16.8875	-4.39756	3.51265e-05	s	down	24.7256	25.6126	26.3289	24.9821	22.4121	7_14
CSUI_000453	0.88703	24.8146	7.44807	0.000187967	7.31301	3.73466	0.000381452	s	NA	24.7256	25.6126	26.3289	24.9821	22.4121	7_8
CSUI_000453	0.716221	24.8146	7.23511	0.000123058	6.45962	3.83995	0.000264173	s	NA	24.7256	25.6126	26.3289	24.9821	22.4121	8_10
CSUI_000453	-0.630517	24.8146	-4.0571	0.00571511	-0.59684	-2.76369	0.00816338	s	NA	24.7256	25.6126	26.3289	24.9821	22.4121	8_12
CSUI_000453	-3.20052	24.8146	-19.8853	3.43275e-07	25.3479	-5.09799	2.36697e-06	s	down	24.7256	25.6126	26.3289	24.9821	22.4121	8_14
CSUI_000469	-1.56231	24.0245	-8.24641	0.000207766	9.05135	-3.70938	0.000415984	s	down	24.6284	24.4996	25.2975	23.7352	21.9619	10_12
CSUI_000469	-3.33559	24.0245	-10.5621	5.14597e-05	13.1621	-4.0489	0.000125032	s	down	24.6284	24.4996	25.2975	23.7352	21.9619	10_14
CSUI_000469	-1.77328	24.0245	-9.01755	0.000114579	10.5605	-3.85744	0.000248129	s	down	24.6284	24.4996	25.2975	23.7352	21.9619	12_14
CSUI_000469	0.669068	24.0245	6.71506	0.000201136	5.31011	3.71759	0.000404835	s	NA	24.6284	24.4996	25.2975	23.7352	21.9619	7_10
CSUI_000469	-0.893243	24.0245	-3.72836	0.0100448	-1.10177	-2.57428	0.0137427	s	NA	24.6284	24.4996	25.2975	23.7352	21.9619	7_12
CSUI_000469	-2.66652	24.0245	-6.88328	0.000546576	6.09102	-3.45683	0.000975021	s	down	24.6284	24.4996	25.2975	23.7352	21.9619	7_14
CSUI_000469	-0.128775	24.0245	-0.420639	0.689213	-5.78995	-0.399924	0.71147	n.s.	NA	24.6284	24.4996	25.2975	23.7352	21.9619	7_8
CSUI_000469	0.797843	24.0245	3.09201	0.0224434	-2.47946	2.28278	0.0288264	s	NA	24.6284	24.4996	25.2975	23.7352	21.9619	8_10
CSUI_000469	-0.764468	24.0245	-3.04025	0.0234142	-2.58981	-2.26661	0.0299828	s	NA	24.6284	24.4996	25.2975	23.7352	21.9619	8_12
CSUI_000469	-2.53775	24.0245	-9.22493	0.000114639	10.9354	-3.85732	0.000248151	s	down	24.6284	24.4996	25.2975	23.7352	21.9619	8_14
CSUI_000479	0.0277106	18.6455	0.253785	0.805259	-7.9755	0.246547	0.820996	n.s.	NA	17.1133	18.275	19.8099	19.8376	18.1938	10_12
CSUI_000479	-1.6161	18.6455	-6.45042	0.000764621	5.3669	-3.36529	0.0013099	s	down	17.1133	18.275	19.8099	19.8376	18.1938	10_14
CSUI_000479	-1.64381	18.6455	-6.46419	0.000755684	5.61585	-3.36854	0.00129599	s	down	17.1133	18.275	19.8099	19.8376	18.1938	12_14
CSUI_000479	2.69662	18.6455	19.2269	8.2887e-07	28.6527	4.92844	4.61596e-06	s	up	17.1133	18.275	19.8099	19.8376	18.1938	7_10
CSUI_000479	2.72433	18.6455	15.585	3.70205e-06	23.645	4.62744	1.4835e-05	s	up	17.1133	18.275	19.8099	19.8376	18.1938	7_12
CSUI_000479	1.08052	18.6455	3.52255	0.0133053	-1.89497	2.47549	0.017835	s	up	17.1133	18.275	19.8099	19.8376	18.1938	7_14
CSUI_000479	1.16166	18.6455	7.50248	0.000250437	8.1807	3.66181	0.000490062	s	up	17.1133	18.275	19.8099	19.8376	18.1938	7_8
CSUI_000479	1.53497	18.6455	6.68159	0.000650611	6.05526	3.40959	0.00113857	s	up	17.1133	18.275	19.8099	19.8376	18.1938	8_10
CSUI_000479	1.56268	18.6455	5.61264	0.00155964	3.48568	3.16335	0.00248053	s	up	17.1133	18.275	19.8099	19.8376	18.1938	8_12
CSUI_000479	-0.0811385	18.6455	-0.231553	0.824888	-7.11724	-0.221262	0.839461	n.s.	NA	17.1133	18.275	19.8099	19.8376	18.1938	8_14
CSUI_000501	-1.28101	24.075	-6.0412	0.000956198	4.4604	-3.30311	0.0016026	s	down	23.6785	24.7856	25.6023	24.3213	21.9872	10_12
CSUI_000501	-3.61514	24.075	-12.8694	1.89499e-05	20.3432	-4.27692	5.47078e-05	s	down	23.6785	24.7856	25.6023	24.3213	21.9872	10_14
CSUI_000501	-2.33414	24.075	-10.7878	4.66882e-05	16.103	-4.07162	0.000115701	s	down	23.6785	24.7856	25.6023	24.3213	21.9872	12_14
CSUI_000501	1.92382	24.075	13.3964	6.29079e-07	20.9886	4.98207	3.75073e-06	s	up	23.6785	24.7856	25.6023	24.3213	21.9872	7_10
CSUI_000501	0.64281	24.075	3.46927	0.0127292	-2.67824	2.49126	0.0171188	s	NA	23.6785	24.7856	25.6023	24.3213	21.9872	7_12
CSUI_000501	-1.69133	24.075	-8.05193	0.000187915	9.60441	-3.73473	0.000381416	s	down	23.6785	24.7856	25.6023	24.3213	21.9872	7_14
CSUI_000501	1.10715	24.075	7.31635	0.000106339	7.93448	3.87565	0.000233077	s	up	23.6785	24.7856	25.6023	24.3213	21.9872	7_8
CSUI_000501	0.816664	24.075	5.12118	0.00131521	1.59261	3.21264	0.00213381	s	NA	23.6785	24.7856	25.6023	24.3213	21.9872	8_10
CSUI_000501	-0.464342	24.075	-1.97503	0.0974864	-5.69376	-1.65716	0.112853	n.s.	NA	23.6785	24.7856	25.6023	24.3213	21.9872	8_12
CSUI_000501	-2.79848	24.075	-11.004	4.0135e-05	16.4979	-4.1067	0.000102185	s	down	23.6785	24.7856	25.6023	24.3213	21.9872	8_14
CSUI_000529	-0.0522071	24.8398	-0.116031	0.911548	-5.73109	-0.111086	0.919835	n.s.	NA	25.4963	24.5923	24.3672	24.315	25.4455	10_12
CSUI_000529	1.07826	24.8398	2.78393	0.0323329	-2.89054	2.14027	0.0405077	s	up	25.4963	24.5923	24.3672	24.315	25.4455	10_14
CSUI_000529	1.13046	24.8398	1.66973	0.148084	-4.33009	1.44633	0.167089	n.s.	NA	25.4963	24.5923	24.3672	24.315	25.4455	12_14
CSUI_000529	-1.12903	24.8398	-14.0452	9.20687e-12	17.2399	-6.81839	4.02482e-10	s	down	25.4963	24.5923	24.3672	24.315	25.4455	7_10
CSUI_000529	-1.18124	24.8398	-2.583	0.0425188	-3.09208	-2.02841	0.0522218	n.s.	NA	25.4963	24.5923	24.3672	24.315	25.4455	7_12
CSUI_000529	-0.0507724	24.8398	-0.139334	0.893894	-6.05596	-0.133379	0.903864	n.s.	NA	25.4963	24.5923	24.3672	24.315	25.4455	7_14
CSUI_000529	-0.904009	24.8398	-6.80288	0.000267256	5.5556	-3.64513	0.000517209	s	NA	25.4963	24.5923	24.3672	24.315	25.4455	7_8
CSUI_000529	-0.225021	24.8398	-2.01282	0.0846295	-5.24071	-1.72443	0.0989641	n.s.	NA	25.4963	24.5923	24.3672	24.315	25.4455	8_10
CSUI_000529	-0.277228	24.8398	-0.728119	0.494468	-5.68641	-0.68322	0.521584	n.s.	NA	25.4963	24.5923	24.3672	24.315	25.4455	8_12
CSUI_000529	0.853236	24.8398	2.07562	0.0841633	-4.16175	1.72702	0.0984709	n.s.	NA	25.4963	24.5923	24.3672	24.315	25.4455	8_14
CSUI_000542	-0.378878	20.6949	-1.55898	0.170582	-6.43611	-1.37034	0.190781	n.s.	NA	20.1288	20.5347	21.3421	20.9632	20.5058	10_12
CSUI_000542	-0.836235	20.6949	-4.33223	0.0039478	-0.59445	-2.8823	0.00579157	s	NA	20.1288	20.5347	21.3421	20.9632	20.5058	10_14
CSUI_000542	-0.457357	20.6949	-2.27847	0.0604162	-5.40402	-1.87774	0.0723007	n.s.	NA	20.1288	20.5347	21.3421	20.9632	20.5058	12_14
CSUI_000542	1.21331	20.6949	8.37033	5.25695e-07	10.6418	5.01669	3.25907e-06	s	up	20.1288	20.5347	21.3421	20.9632	20.5058	7_10
CSUI_000542	0.83443	20.6949	3.79844	0.00861158	-1.73577	2.6271	0.011913	s	NA	20.1288	20.5347	21.3421	20.9632	20.5058	7_12
CSUI_000542	0.377073	20.6949	1.87565	0.105576	-6.25606	1.6184	0.121544	n.s.	NA	20.1288	20.5347	21.3421	20.9632	20.5058	7_14
CSUI_000542	0.405931	20.6949	1.79681	0.121401	-5.70908	1.54892	0.138522	n.s.	NA	20.1288	20.5347	21.3421	20.9632	20.5058	7_8
CSUI_000542	0.807377	20.6949	3.58463	0.0111824	-2.26386	2.53695	0.0151565	s	NA	20.1288	20.5347	21.3421	20.9632	20.5058	8_10
CSUI_000542	0.428499	20.6949	2.34874	0.0501377	-5.36633	1.95879	0.0608297	n.s.	NA	20.1288	20.5347	21.3421	20.9632	20.5058	8_12
CSUI_000542	-0.0288585	20.6949	-0.197343	0.846412	-8.42746	-0.193699	0.859862	n.s.	NA	20.1288	20.5347	21.3421	20.9632	20.5058	8_14
CSUI_000550	-2.10799	23.7322	-9.56874	7.54531e-05	10.5825	-3.9584	0.000173351	s	down	24.2019	24.5573	24.9025	22.7945	22.2168	10_12
CSUI_000550	-2.68574	23.7322	-13.1818	5.17914e-06	16.105	-4.5574	1.92413e-05	s	down	24.2019	24.5573	24.9025	22.7945	22.2168	10_14
CSUI_000550	-0.577754	23.7322	-4.3183	0.00442263	-0.216687	-2.84633	0.00643101	s	NA	24.2019	24.5573	24.9025	22.7945	22.2168	12_14
CSUI_000550	0.700645	23.7322	6.9696	9.4405e-06	5.45415	4.42961	3.13738e-05	s	NA	24.2019	24.5573	24.9025	22.7945	22.2168	7_10
CSUI_000550	-1.40734	23.7322	-7.7272	0.000137702	7.35494	-3.81226	0.000291648	s	down	24.2019	24.5573	24.9025	22.7945	22.2168	7_12
CSUI_000550	-1.9851	23.7322	-11.5347	1.66511e-05	13.828	-4.30563	4.91228e-05	s	down	24.2019	24.5573	24.9025	22.7945	22.2168	7_14
CSUI_000550	0.355466	23.7322	2.25135	0.0617769	-4.13167	1.86789	0.0738412	n.s.	NA	24.2019	24.5573	24.9025	22.7945	22.2168	7_8
CSUI_000550	0.345179	23.7322	1.97721	0.0934022	-4.99206	1.67772	0.10858	n.s.	NA	24.2019	24.5573	24.9025	22.7945	22.2168	8_10
CSUI_000550	-1.76281	23.7322	-12.2966	2.71818e-06	14.9508	-4.69104	1.15805e-05	s	down	24.2019	24.5573	24.9025	22.7945	22.2168	8_12
CSUI_000550	-2.34056	23.7322	-27.0452	9.23952e-18	29.7186	-8.58304	3.00556e-15	s	down	24.2019	24.5573	24.9025	22.7945	22.2168	8_14
CSUI_000555	-1.96996	21.0691	-7.38343	0.000137035	8.06625	-3.81346	0.000290346	s	down	21.6947	21.6582	22.1898	20.2199	19.5829	10_12
CSUI_000555	-2.60695	21.0691	-7.84824	0.000223939	9.24304	-3.69036	0.000444104	s	down	21.6947	21.6582	22.1898	20.2199	19.5829	10_14
CSUI_000555	-0.63699	21.0691	-2.65015	0.025049	-4.86563	-2.24065	0.0319209	s	NA	21.6947	21.6582	22.1898	20.2199	19.5829	12_14
CSUI_000555	0.495147	21.0691	2.2678	0.0366472	-5.82064	2.08967	0.0455311	s	NA	21.6947	21.6582	22.1898	20.2199	19.5829	7_10
CSUI_000555	-1.47481	21.0691	-6.10001	0.000229322	4.329	-3.68431	0.000453883	s	down	21.6947	21.6582	22.1898	20.2199	19.5829	7_12
CSUI_000555	-2.1118	21.0691	-7.29774	0.000200201	7.77524	-3.71876	0.000403246	s	down	21.6947	21.6582	22.1898	20.2199	19.5829	7_14
CSUI_000555	-0.0364756	21.0691	-0.158859	0.877854	-7.68242	-0.153691	0.88919	n.s.	NA	21.6947	21.6582	22.1898	20.2199	19.5829	7_8
CSUI_000555	0.531623	21.0691	2.37682	0.038336	-5.56279	2.07124	0.0474641	s	NA	21.6947	21.6582	22.1898	20.2199	19.5829	8_10
CSUI_000555	-1.43834	21.0691	-5.78976	0.000284605	3.52124	-3.62892	0.000545156	s	down	21.6947	21.6582	22.1898	20.2199	19.5829	8_12
CSUI_000555	-2.07533	21.0691	-6.49119	0.000731139	5.50078	-3.37763	0.00126074	s	down	21.6947	21.6582	22.1898	20.2199	19.5829	8_14
CSUI_000558	-1.88282	26.3159	-13.7551	1.03063e-05	17.7892	-4.41065	3.35949e-05	s	down	26.7102	27.034	27.7779	25.8951	24.1624	10_12
CSUI_000558	-3.61556	26.3159	-15.2974	5.42691e-06	19.3195	-4.54757	1.99739e-05	s	down	26.7102	27.034	27.7779	25.8951	24.1624	10_14
CSUI_000558	-1.73273	26.3159	-13.1538	1.0202e-05	17.0109	-4.41285	3.33337e-05	s	down	26.7102	27.034	27.7779	25.8951	24.1624	12_14
CSUI_000558	1.06767	26.3159	11.6113	2.99631e-06	14.6153	4.67107	1.25385e-05	s	up	26.7102	27.034	27.7779	25.8951	24.1624	7_10
CSUI_000558	-0.815152	26.3159	-4.82701	0.00280401	1.30109	-2.98844	0.00423377	s	NA	26.7102	27.034	27.7779	25.8951	24.1624	7_12
CSUI_000558	-2.54789	26.3159	-9.0788	0.000120226	10.1253	-3.84567	0.000258746	s	down	26.7102	27.034	27.7779	25.8951	24.1624	7_14
CSUI_000558	0.323733	26.3159	1.16886	0.288263	-5.1897	1.06194	0.313028	n.s.	NA	26.7102	27.034	27.7779	25.8951	24.1624	7_8
CSUI_000558	0.743937	26.3159	2.85383	0.030172	-2.87661	2.16782	0.0379855	s	NA	26.7102	27.034	27.7779	25.8951	24.1624	8_10
CSUI_000558	-1.13888	26.3159	-6.0235	0.000969908	4.15064	-3.29911	0.00162312	s	down	26.7102	27.034	27.7779	25.8951	24.1624	8_12
CSUI_000558	-2.87162	26.3159	-16.3743	2.97478e-06	21.0614	-4.67255	1.24655e-05	s	down	26.7102	27.034	27.7779	25.8951	24.1624	8_14
CSUI_000560	-2.40645	20.8832	-13.6913	2.41455e-06	23.1565	-4.71522	1.0547e-05	s	down	21.5124	21.7912	22.3569	19.9505	18.8053	10_12
CSUI_000560	-3.55167	20.8832	-22.568	8.48293e-09	37.1761	-5.75857	1.23021e-07	s	down	21.5124	21.7912	22.3569	19.9505	18.8053	10_14
CSUI_000560	-1.14521	20.8832	-7.58308	2.88488e-05	8.63801	-4.18237	7.73309e-05	s	down	21.5124	21.7912	22.3569	19.9505	18.8053	12_14
CSUI_000560	0.844578	20.8832	6.44797	1.10712e-06	5.28861	4.87158	5.78946e-06	s	NA	21.5124	21.7912	22.3569	19.9505	18.8053	7_10
CSUI_000560	-1.56188	20.8832	-8.19772	0.00011115	10.4602	-3.86487	0.00024204	s	down	21.5124	21.7912	22.3569	19.9505	18.8053	7_12
CSUI_000560	-2.70709	20.8832	-15.7737	6.8922e-07	26.9459	-4.96438	4.03963e-06	s	down	21.5124	21.7912	22.3569	19.9505	18.8053	7_14
CSUI_000560	0.278838	20.8832	0.95604	0.377264	-6.51205	0.882948	0.40412	n.s.	NA	21.5124	21.7912	22.3569	19.9505	18.8053	7_8
CSUI_000560	0.56574	20.8832	1.98718	0.0955981	-5.59653	1.66658	0.110885	n.s.	NA	21.5124	21.7912	22.3569	19.9505	18.8053	8_10
CSUI_000560	-1.84071	20.8832	-8.13174	0.000167697	10.4754	-3.76328	0.000345258	s	down	21.5124	21.7912	22.3569	19.9505	18.8053	8_12
CSUI_000560	-2.98593	20.8832	-10.2485	6.03064e-05	15.8218	-4.01161	0.000143192	s	down	21.5124	21.7912	22.3569	19.9505	18.8053	8_14
CSUI_000578	-3.02512	18.8246	-6.35607	0.000661553	4.99613	-3.40504	0.00115425	s	down	18.6887	19.3136	20.9777	17.9526	17.2084	10_12
CSUI_000578	-3.76932	18.8246	-8.40233	7.91988e-05	9.44733	-3.94681	0.000180648	s	down	18.6887	19.3136	20.9777	17.9526	17.2084	10_14
CSUI_000578	-0.744201	18.8246	-1.98646	0.0915564	-5.59047	-1.68724	0.106602	n.s.	NA	18.6887	19.3136	20.9777	17.9526	17.2084	12_14
CSUI_000578	2.28894	18.8246	8.9858	1.46371e-06	10.3891	4.81613	7.16629e-06	s	up	18.6887	19.3136	20.9777	17.9526	17.2084	7_10
CSUI_000578	-0.736176	18.8246	-1.49255	0.183221	-6.16102	-1.3309	0.204009	n.s.	NA	18.6887	19.3136	20.9777	17.9526	17.2084	7_12
CSUI_000578	-1.48038	18.8246	-3.5129	0.0111072	-2.30606	-2.53931	0.015062	s	down	18.6887	19.3136	20.9777	17.9526	17.2084	7_14
CSUI_000578	0.624843	18.8246	1.12351	0.302714	-5.99462	1.03063	0.327819	n.s.	NA	18.6887	19.3136	20.9777	17.9526	17.2084	7_8
CSUI_000578	1.6641	18.8246	2.95339	0.0249769	-3.27647	2.24176	0.0318327	s	up	18.6887	19.3136	20.9777	17.9526	17.2084	8_10
CSUI_000578	-1.36102	18.8246	-5.22146	0.000197606	1.59098	-3.72206	0.0003986	s	down	18.6887	19.3136	20.9777	17.9526	17.2084	8_12
CSUI_000578	-2.10522	18.8246	-5.41374	0.00093004	2.22541	-3.31088	0.00156207	s	down	18.6887	19.3136	20.9777	17.9526	17.2084	8_14
CSUI_000584	-0.476918	22.024	-2.75042	0.0207729	-4.59188	-2.31209	0.0268617	s	NA	21.64	22.0723	23.643	23.1661	19.5983	10_12
CSUI_000584	-4.0447	22.024	-13.7301	1.03454e-05	23.2069	-4.40983	3.37124e-05	s	down	21.64	22.0723	23.643	23.1661	19.5983	10_14
CSUI_000584	-3.56778	22.024	-12.9672	1.18723e-05	21.7966	-4.37992	3.76023e-05	s	down	21.64	22.0723	23.643	23.1661	19.5983	12_14
CSUI_000584	2.00303	22.024	5.72398	0.00138016	3.9871	3.19877	0.00222516	s	up	21.64	22.0723	23.643	23.1661	19.5983	7_10
CSUI_000584	1.52611	22.024	3.58393	0.0124165	-1.77133	2.50008	0.0167287	s	up	21.64	22.0723	23.643	23.1661	19.5983	7_12
CSUI_000584	-2.04167	22.024	-4.34277	0.0054206	0.315113	-2.78091	0.00776477	s	down	21.64	22.0723	23.643	23.1661	19.5983	7_14
CSUI_000584	0.432282	22.024	1.5936	0.162133	-5.95359	1.39793	0.181976	n.s.	NA	21.64	22.0723	23.643	23.1661	19.5983	7_8
CSUI_000584	1.57075	22.024	6.15289	0.00073902	4.92937	3.37468	0.00127163	s	up	21.64	22.0723	23.643	23.1661	19.5983	8_10
CSUI_000584	1.09383	22.024	3.63487	0.0111721	-1.92845	2.53727	0.0151463	s	up	21.64	22.0723	23.643	23.1661	19.5983	8_12
CSUI_000584	-2.47395	22.024	-9.16553	9.21101e-05	12.9208	-3.91049	0.000205972	s	down	21.64	22.0723	23.643	23.1661	19.5983	8_14
CSUI_000585	-2.44111	23.2514	-8.98474	2.41795e-05	11.8154	-4.22233	6.68562e-05	s	down	24.4185	24.0987	24.8828	22.4416	20.4116	10_12
CSUI_000585	-4.47113	23.2514	-3.5292	0.0131885	-1.41106	-2.47864	0.0176827	s	down	24.4185	24.0987	24.8828	22.4416	20.4116	10_14
CSUI_000585	-2.03002	23.2514	-1.83252	0.119153	-4.9312	-1.55834	0.13614	n.s.	NA	24.4185	24.0987	24.8828	22.4416	20.4116	12_14
CSUI_000585	0.464297	23.2514	1.8863	0.0850565	-6.35149	1.72207	0.0994213	n.s.	NA	24.4185	24.0987	24.8828	22.4416	20.4116	7_10
CSUI_000585	-1.97681	23.2514	-7.83223	1.94229e-05	8.80169	-4.27142	5.58112e-05	s	down	24.4185	24.0987	24.8828	22.4416	20.4116	7_12
CSUI_000585	-4.00683	23.2514	-3.38443	0.0158105	-1.70395	-2.41326	0.0209242	s	down	24.4185	24.0987	24.8828	22.4416	20.4116	7_14
CSUI_000585	-0.319805	23.2514	-1.13154	0.294007	-6.77523	-1.04937	0.31889	n.s.	NA	24.4185	24.0987	24.8828	22.4416	20.4116	7_8
CSUI_000585	0.784102	23.2514	2.50414	0.041052	-4.90502	2.043	0.0505776	n.s.	NA	24.4185	24.0987	24.8828	22.4416	20.4116	8_10
CSUI_000585	-1.65701	23.2514	-7.12909	1.92252e-06	6.93964	-4.7614	8.81935e-06	s	down	24.4185	24.0987	24.8828	22.4416	20.4116	8_12
CSUI_000585	-3.68703	23.2514	-3.46012	0.0142262	-1.72866	-2.4515	0.018982	s	down	24.4185	24.0987	24.8828	22.4416	20.4116	8_14
CSUI_000587	-0.956305	21.6224	-5.13427	0.00146538	1.49396	-3.18145	0.00234613	s	NA	21.8653	21.4373	22.3088	21.3525	21.1647	10_12
CSUI_000587	-1.14403	21.6224	-6.84474	8.55309e-06	5.17906	-4.45085	2.89909e-05	s	down	21.8653	21.4373	22.3088	21.3525	21.1647	10_14
CSUI_000587	-0.18773	21.6224	-0.878458	0.410508	-7.05559	-0.823	0.43778	n.s.	NA	21.8653	21.4373	22.3088	21.3525	21.1647	12_14
CSUI_000587	0.443459	21.6224	2.45087	0.033345	-4.89799	2.1279	0.0416906	s	NA	21.8653	21.4373	22.3088	21.3525	21.1647	7_10
CSUI_000587	-0.512846	21.6224	-2.88427	0.0164662	-4.00465	-2.39842	0.0217244	s	NA	21.8653	21.4373	22.3088	21.3525	21.1647	7_12
CSUI_000587	-0.700576	21.6224	-3.37762	0.0121571	-2.78458	-2.50755	0.0164012	s	NA	21.8653	21.4373	22.3088	21.3525	21.1647	7_14
CSUI_000587	-0.427967	21.6224	-1.55411	0.165724	-5.54772	-1.38608	0.185836	n.s.	NA	21.8653	21.4373	22.3088	21.3525	21.1647	7_8
CSUI_000587	0.871426	21.6224	2.92782	0.0243568	-3.40045	2.25145	0.0311034	s	NA	21.8653	21.4373	22.3088	21.3525	21.1647	8_10
CSUI_000587	-0.0848788	21.6224	-0.29134	0.779528	-7.10867	-0.279935	0.797113	n.s.	NA	21.8653	21.4373	22.3088	21.3525	21.1647	8_12
CSUI_000587	-0.272609	21.6224	-0.718751	0.497847	-6.86677	-0.677882	0.524805	n.s.	NA	21.8653	21.4373	22.3088	21.3525	21.1647	8_14
CSUI_000616	-1.45391	20.2636	-3.21837	0.0167946	-2.93401	-2.39117	0.0221129	s	down	19.736	21.0741	21.3016	19.8477	19.3679	10_12
CSUI_000616	-1.9337	20.2636	-5.33509	0.000811779	1.86995	-3.34875	0.00138297	s	down	19.736	21.0741	21.3016	19.8477	19.3679	10_14
CSUI_000616	-0.479789	20.2636	-0.78607	0.461859	-6.83619	-0.735789	0.489803	n.s.	NA	19.736	21.0741	21.3016	19.8477	19.3679	12_14
CSUI_000616	1.56561	20.2636	4.78517	0.00174787	0.552931	3.13003	0.0027522	s	up	19.736	21.0741	21.3016	19.8477	19.3679	7_10
CSUI_000616	0.111699	20.2636	0.239648	0.818112	-7.44299	0.229974	0.833102	n.s.	NA	19.736	21.0741	21.3016	19.8477	19.3679	7_12
CSUI_000616	-0.368089	20.2636	-0.833229	0.434616	-7.21586	-0.781317	0.462242	n.s.	NA	19.736	21.0741	21.3016	19.8477	19.3679	7_14
CSUI_000616	1.33816	20.2636	4.68594	0.000697694	0.668026	3.39048	0.00121043	s	up	19.736	21.0741	21.3016	19.8477	19.3679	7_8
CSUI_000616	0.227446	20.2636	0.820162	0.430432	-7.63328	0.788453	0.458012	n.s.	NA	19.736	21.0741	21.3016	19.8477	19.3679	8_10
CSUI_000616	-1.22646	20.2636	-3.10737	0.0174787	-3.37684	-2.37648	0.0229127	s	down	19.736	21.0741	21.3016	19.8477	19.3679	8_12
CSUI_000616	-1.70625	20.2636	-4.29367	0.00297786	-0.706197	-2.97001	0.00447246	s	down	19.736	21.0741	21.3016	19.8477	19.3679	8_14
CSUI_000619	-1.40944	22.6514	-12.3304	3.35948e-06	17.6375	-4.64752	1.36904e-05	s	down	22.9882	23.5595	24.0754	22.6659	19.9571	10_12
CSUI_000619	-4.11827	22.6514	-14.1277	7.94544e-06	20.6894	-4.46665	2.73121e-05	s	down	22.9882	23.5595	24.0754	22.6659	19.9571	10_14
CSUI_000619	-2.70883	22.6514	-10.7418	4.55855e-05	14.9338	-4.07718	0.000113221	s	down	22.9882	23.5595	24.0754	22.6659	19.9571	12_14
CSUI_000619	1.08721	22.6514	11.6086	2.68372e-08	16.1024	5.56091	3.10071e-07	s	up	22.9882	23.5595	24.0754	22.6659	19.9571	7_10
CSUI_000619	-0.322235	22.6514	-2.2204	0.0606694	-5.13939	-1.8759	0.0725644	n.s.	NA	22.9882	23.5595	24.0754	22.6659	19.9571	7_12
CSUI_000619	-3.03107	22.6514	-10.4136	5.14977e-05	14.3026	-4.04872	0.000125069	s	down	22.9882	23.5595	24.0754	22.6659	19.9571	7_14
CSUI_000619	0.571309	22.6514	4.57143	0.00203587	0.728587	3.08495	0.00315935	s	NA	22.9882	23.5595	24.0754	22.6659	19.9571	7_8
CSUI_000619	0.515897	22.6514	3.79501	0.00684467	-1.63145	2.70431	0.00965041	s	NA	22.9882	23.5595	24.0754	22.6659	19.9571	8_10
CSUI_000619	-0.893544	22.6514	-5.58281	0.000926032	3.12129	-3.31209	0.00155629	s	NA	22.9882	23.5595	24.0754	22.6659	19.9571	8_12
CSUI_000619	-3.60238	22.6514	-17.0427	1.7597e-06	24.9814	-4.77923	8.29595e-06	s	down	22.9882	23.5595	24.0754	22.6659	19.9571	8_14
CSUI_000621	-1.284	27.4557	-21.8628	8.57337e-07	33.4058	-4.92184	4.72977e-06	s	down	27.2229	27.824	28.8649	27.5809	25.7858	10_12
CSUI_000621	-3.07906	27.4557	-39.8276	3.10028e-08	48.085	-5.53568	3.47407e-07	s	down	27.2229	27.824	28.8649	27.5809	25.7858	10_14
CSUI_000621	-1.79506	27.4557	-35.694	3.86674e-08	46.0614	-5.49683	4.16824e-07	s	down	27.2229	27.824	28.8649	27.5809	25.7858	12_14
CSUI_000621	1.64196	27.4557	16.9123	4.17932e-06	26.6197	4.60226	1.62644e-05	s	up	27.2229	27.824	28.8649	27.5809	25.7858	7_10
CSUI_000621	0.35796	27.4557	3.69922	0.0109509	-1.23592	2.54426	0.0148683	s	NA	27.2229	27.824	28.8649	27.5809	25.7858	7_12
CSUI_000621	-1.4371	27.4557	-10.5072	5.90848e-05	15.5091	-4.01644	0.000140593	s	down	27.2229	27.824	28.8649	27.5809	25.7858	7_14
CSUI_000621	0.601064	27.4557	4.46272	0.00479278	1.17758	2.82064	0.00692917	s	NA	27.2229	27.824	28.8649	27.5809	25.7858	7_8
CSUI_000621	1.0409	27.4557	8.95858	0.000140208	12.2404	3.8078	0.000296048	s	up	27.2229	27.824	28.8649	27.5809	25.7858	8_10
CSUI_000621	-0.243104	27.4557	-1.77707	0.128271	-5.03354	-1.52095	0.14597	n.s.	NA	27.2229	27.824	28.8649	27.5809	25.7858	8_12
CSUI_000621	-2.03816	27.4557	-14.4647	1.00552e-05	22.7186	-4.41598	3.29513e-05	s	down	27.2229	27.824	28.8649	27.5809	25.7858	8_14
CSUI_000623	-2.09962	23.0998	-6.87176	0.00056159	7.20593	-3.44952	0.000998893	s	down	23.4193	24.5301	25.1457	23.0461	19.3577	10_12
CSUI_000623	-5.78796	23.0998	-27.9222	1.86245e-07	41.2701	-5.21257	1.48619e-06	s	down	23.4193	24.5301	25.1457	23.0461	19.3577	10_14
CSUI_000623	-3.68834	23.0998	-14.4352	1.02131e-05	23.6586	-4.41261	3.33601e-05	s	down	23.4193	24.5301	25.1457	23.0461	19.3577	12_14
CSUI_000623	1.72643	23.0998	10.8781	2.42199e-05	16.3732	4.22195	6.69513e-05	s	up	23.4193	24.5301	25.1457	23.0461	19.3577	7_10
CSUI_000623	-0.373192	23.0998	-0.885514	0.411537	-6.48264	-0.821192	0.438793	n.s.	NA	23.4193	24.5301	25.1457	23.0461	19.3577	7_12
CSUI_000623	-4.06154	23.0998	-13.9153	1.22624e-05	22.7382	-4.37287	3.84635e-05	s	down	23.4193	24.5301	25.1457	23.0461	19.3577	7_14
CSUI_000623	1.11087	23.0998	5.59706	0.00142109	3.76108	3.19033	0.0022815	s	up	23.4193	24.5301	25.1457	23.0461	19.3577	7_8
CSUI_000623	0.615556	23.0998	5.51111	0.000199686	2.53134	3.71941	0.000402502	s	NA	23.4193	24.5301	25.1457	23.0461	19.3577	8_10
CSUI_000623	-1.48406	23.0998	-5.59476	0.00158064	3.59517	-3.15946	0.00251213	s	down	23.4193	24.5301	25.1457	23.0461	19.3577	8_12
CSUI_000623	-5.17241	23.0998	-26.2978	2.78864e-07	39.6317	-5.1372	2.01417e-06	s	down	23.4193	24.5301	25.1457	23.0461	19.3577	8_14
CSUI_000628	-3.71033	21.0602	-8.62275	0.000109456	9.47416	-3.86861	0.000239245	s	down	22.2248	22.4144	22.9409	19.2306	18.4746	10_12
CSUI_000628	-4.46626	21.0602	-11.3026	4.48209e-06	14.1216	-4.58768	1.72065e-05	s	down	22.2248	22.4144	22.9409	19.2306	18.4746	10_14
CSUI_000628	-0.755928	21.0602	-1.2927	0.243172	-5.88829	-1.1671	0.266681	n.s.	NA	22.2248	22.4144	22.9409	19.2306	18.4746	12_14
CSUI_000628	0.716077	21.0602	2.76518	0.0158889	-4.1675	2.41146	0.021018	s	NA	22.2248	22.4144	22.9409	19.2306	18.4746	7_10
CSUI_000628	-2.99425	21.0602	-7.1249	0.000185757	6.33758	-3.73764	0.000377591	s	down	22.2248	22.4144	22.9409	19.2306	18.4746	7_12
CSUI_000628	-3.75018	21.0602	-7.5334	0.000260181	7.27799	-3.65202	0.000505729	s	down	22.2248	22.4144	22.9409	19.2306	18.4746	7_14
CSUI_000628	0.189573	21.0602	0.926101	0.368328	-6.85003	0.89961	0.395275	n.s.	NA	22.2248	22.4144	22.9409	19.2306	18.4746	7_8
CSUI_000628	0.526504	21.0602	1.88977	0.0975784	-5.77071	1.65671	0.112924	n.s.	NA	22.2248	22.4144	22.9409	19.2306	18.4746	8_10
CSUI_000628	-3.18382	21.0602	-8.00654	8.41927e-05	8.18328	-3.93214	0.000190502	s	down	22.2248	22.4144	22.9409	19.2306	18.4746	8_12
CSUI_000628	-3.93975	21.0602	-7.18054	0.000279399	6.4981	-3.63369	0.000536672	s	down	22.2248	22.4144	22.9409	19.2306	18.4746	8_14
CSUI_000630	-2.00661	24.4241	-14.8424	8.1941e-06	23.6811	-4.46005	2.7954e-05	s	down	24.8552	25.287	25.9258	23.9192	22.1336	10_12
CSUI_000630	-3.79218	24.4241	-21.4715	1.13959e-06	32.7745	-4.86586	5.92011e-06	s	down	24.8552	25.287	25.9258	23.9192	22.1336	10_14
CSUI_000630	-1.78557	24.4241	-11.8152	3.18117e-05	18.2696	-4.16009	8.38507e-05	s	down	24.8552	25.287	25.9258	23.9192	22.1336	12_14
CSUI_000630	1.07058	24.4241	19.8927	6.12148e-09	30.8756	5.8134	9.37723e-08	s	up	24.8552	25.287	25.9258	23.9192	22.1336	7_10
CSUI_000630	-0.936031	24.4241	-7.88208	0.00026011	9.40299	-3.65209	0.000505729	s	NA	24.8552	25.287	25.9258	23.9192	22.1336	7_12
CSUI_000630	-2.7216	24.4241	-17.3548	3.18037e-06	27.4975	-4.65881	1.31118e-05	s	down	24.8552	25.287	25.9258	23.9192	22.1336	7_14
CSUI_000630	0.431806	24.4241	2.16955	0.0752754	-4.16478	1.77878	0.0886536	n.s.	NA	24.8552	25.287	25.9258	23.9192	22.1336	7_8
CSUI_000630	0.638776	24.4241	3.10476	0.0223251	-2.58767	2.28479	0.0286911	s	NA	24.8552	25.287	25.9258	23.9192	22.1336	8_10
CSUI_000630	-1.36784	24.4241	-11.848	2.73631e-05	18.2643	-4.19437	7.40304e-05	s	down	24.8552	25.287	25.9258	23.9192	22.1336	8_12
CSUI_000630	-3.15341	24.4241	-14.3978	1.04191e-05	22.8562	-4.40829	3.38876e-05	s	down	24.8552	25.287	25.9258	23.9192	22.1336	8_14
CSUI_000637	-2.17083	22.0519	-13.099	1.71561e-06	20.8413	-4.78433	8.12967e-06	s	down	22.0132	23.1365	23.692	21.5211	19.8823	10_12
CSUI_000637	-3.80962	22.0519	-26.7472	1.34321e-13	39.6085	-7.40183	1.10044e-11	s	down	22.0132	23.1365	23.692	21.5211	19.8823	10_14
CSUI_000637	-1.63879	22.0519	-12.673	4.30799e-08	19.8017	-5.47774	4.55946e-07	s	down	22.0132	23.1365	23.692	21.5211	19.8823	12_14
CSUI_000637	1.67879	22.0519	13.06	2.64253e-11	20.5045	6.66523	9.74213e-10	s	up	22.0132	23.1365	23.692	21.5211	19.8823	7_10
CSUI_000637	-0.492044	22.0519	-2.88165	0.0196805	-4.00269	-2.33238	0.0255686	s	NA	22.0132	23.1365	23.692	21.5211	19.8823	7_12
CSUI_000637	-2.13083	22.0519	-15.976	1.32722e-09	25.6738	-6.06407	2.64487e-08	s	down	22.0132	23.1365	23.692	21.5211	19.8823	7_14
CSUI_000637	1.12334	22.0519	8.14233	3.755e-06	10.1489	4.6245	1.49915e-05	s	up	22.0132	23.1365	23.692	21.5211	19.8823	7_8
CSUI_000637	0.555441	22.0519	4.04547	0.00177869	-1.28995	3.12489	0.00279755	s	NA	22.0132	23.1365	23.692	21.5211	19.8823	8_10
CSUI_000637	-1.61539	22.0519	-11.9395	2.1585e-08	18.3631	-5.59879	2.60622e-07	s	down	22.0132	23.1365	23.692	21.5211	19.8823	8_12
CSUI_000637	-3.25418	22.0519	-25.2904	1.26499e-16	38.0023	-8.27683	2.74328e-14	s	down	22.0132	23.1365	23.692	21.5211	19.8823	8_14
CSUI_000665	-2.54558	20.1002	-5.85158	0.00109757	4.52776	-3.26424	0.00181371	s	down	18.7949	21.3941	22.4202	19.8747	18.0173	10_12
CSUI_000665	-4.40293	20.1002	-18.5729	6.75159e-19	33.4688	-8.87891	3.24663e-16	s	down	18.7949	21.3941	22.4202	19.8747	18.0173	10_14
CSUI_000665	-1.85735	20.1002	-4.07615	0.00673847	-0.666405	-2.7095	0.00951334	s	down	18.7949	21.3941	22.4202	19.8747	18.0173	12_14
CSUI_000665	3.62538	20.1002	13.5845	5.24706e-08	24.1983	5.44273	5.3192e-07	s	up	18.7949	21.3941	22.4202	19.8747	18.0173	7_10
CSUI_000665	1.0798	20.1002	1.98394	0.0964784	-5.56734	1.66217	0.11178	n.s.	NA	18.7949	21.3941	22.4202	19.8747	18.0173	7_12
CSUI_000665	-0.777552	20.1002	-3.03275	0.00995007	-4.08954	-2.57756	0.0136231	s	NA	18.7949	21.3941	22.4202	19.8747	18.0173	7_14
CSUI_000665	2.59929	20.1002	9.58107	2.71209e-06	15.0864	4.6915	1.1559e-05	s	up	18.7949	21.3941	22.4202	19.8747	18.0173	7_8
CSUI_000665	1.02609	20.1002	4.34804	0.000103981	-0.575369	3.88111	0.000228633	s	up	18.7949	21.3941	22.4202	19.8747	18.0173	8_10
CSUI_000665	-1.51949	20.1002	-3.55569	0.0120917	-2.16164	-2.50946	0.0163171	s	down	18.7949	21.3941	22.4202	19.8747	18.0173	8_12
CSUI_000665	-3.37684	20.1002	-14.1777	1.58333e-14	25.1786	-7.68061	1.80533e-12	s	down	18.7949	21.3941	22.4202	19.8747	18.0173	8_14
CSUI_000670	-1.57635	23.5769	-17.7037	1.65982e-07	21.9916	-5.23389	1.3558e-06	s	down	23.5301	24.3313	25.2193	23.643	21.1769	10_12
CSUI_000670	-4.04245	23.5769	-30.3869	3.30388e-09	31.7914	-5.91574	5.70061e-08	s	down	23.5301	24.3313	25.2193	23.643	21.1769	10_14
CSUI_000670	-2.4661	23.5769	-33.16	8.10188e-10	34.0577	-6.14292	1.75356e-08	s	down	23.5301	24.3313	25.2193	23.643	21.1769	12_14
CSUI_000670	1.6892	23.5769	16.4166	3.7351e-08	20.5569	5.50294	4.04605e-07	s	up	23.5301	24.3313	25.2193	23.643	21.1769	7_10
CSUI_000670	0.112848	23.5769	0.812573	0.442823	-6.69774	0.767435	0.470609	n.s.	NA	23.5301	24.3313	25.2193	23.643	21.1769	7_12
CSUI_000670	-2.35325	23.5769	-15.1575	3.0567e-06	18.9173	-4.66697	1.27267e-05	s	down	23.5301	24.3313	25.2193	23.643	21.1769	7_14
CSUI_000670	0.801143	23.5769	5.6768	0.00103513	3.28444	3.2808	0.00172106	s	NA	23.5301	24.3313	25.2193	23.643	21.1769	7_8
CSUI_000670	0.888056	23.5769	10.0677	5.40404e-06	11.5113	4.54846	1.99229e-05	s	NA	23.5301	24.3313	25.2193	23.643	21.1769	8_10
CSUI_000670	-0.688294	23.5769	-6.02318	0.000300959	3.65429	-3.61447	0.000573601	s	NA	23.5301	24.3313	25.2193	23.643	21.1769	8_12
CSUI_000670	-3.15439	23.5769	-20.3748	1.80857e-07	24.4151	-5.21801	1.45264e-06	s	down	23.5301	24.3313	25.2193	23.643	21.1769	8_14
CSUI_000673	-3.22215	20.7813	-23.5285	8.07721e-08	38.6406	-5.3654	7.62235e-07	s	down	21.5129	22.1725	22.3377	19.1156	18.7678	10_12
CSUI_000673	-3.56991	20.7813	-17.0709	3.41333e-06	29.3955	-4.64424	1.38537e-05	s	down	21.5129	22.1725	22.3377	19.1156	18.7678	10_14
CSUI_000673	-0.347764	20.7813	-2.61564	0.0352615	-4.76792	-2.10534	0.0439082	s	NA	21.5129	22.1725	22.3377	19.1156	18.7678	12_14
CSUI_000673	0.824882	20.7813	7.19027	4.4031e-05	7.51186	4.08524	0.000109928	s	NA	21.5129	22.1725	22.3377	19.1156	18.7678	7_10
CSUI_000673	-2.39726	20.7813	-16.9455	1.00945e-06	29.0771	-4.88979	5.36754e-06	s	down	21.5129	22.1725	22.3377	19.1156	18.7678	7_12
CSUI_000673	-2.74503	20.7813	-13.6123	1.16753e-05	23.1893	-4.38356	3.71322e-05	s	down	21.5129	22.1725	22.3377	19.1156	18.7678	7_14
CSUI_000673	0.659659	20.7813	6.09411	6.78768e-05	4.86721	3.98361	0.000158815	s	NA	21.5129	22.1725	22.3377	19.1156	18.7678	7_8
CSUI_000673	0.165223	20.7813	1.45156	0.179333	-7.09777	1.34281	0.199902	n.s.	NA	21.5129	22.1725	22.3377	19.1156	18.7678	8_10
CSUI_000673	-3.05692	20.7813	-18.1271	1.81955e-06	31.1114	-4.7725	8.49059e-06	s	down	21.5129	22.1725	22.3377	19.1156	18.7678	8_12
CSUI_000673	-3.40469	20.7813	-14.2082	1.04624e-05	24.3579	-4.40739	3.39537e-05	s	down	21.5129	22.1725	22.3377	19.1156	18.7678	8_14
CSUI_000698	-1.51447	20.4099	-8.90277	9.30327e-05	10.5493	-3.90808	0.000207783	s	down	20.5131	20.836	21.3349	19.8204	19.5121	10_12
CSUI_000698	-1.82278	20.4099	-5.63853	0.00123793	3.51403	-3.22999	0.0020185	s	down	20.5131	20.836	21.3349	19.8204	19.5121	10_14
CSUI_000698	-0.308313	20.4099	-1.02457	0.345575	-5.87601	-0.943207	0.371941	n.s.	NA	20.5131	20.836	21.3349	19.8204	19.5121	12_14
CSUI_000698	0.821773	20.4099	7.07576	1.93018e-05	6.35336	4.27282	5.55209e-05	s	NA	20.5131	20.836	21.3349	19.8204	19.5121	7_10
CSUI_000698	-0.692695	20.4099	-3.27347	0.0155889	-2.27642	-2.4184	0.0206582	s	NA	20.5131	20.836	21.3349	19.8204	19.5121	7_12
CSUI_000698	-1.00101	20.4099	-2.52369	0.0463153	-3.41921	-1.99251	0.0564771	n.s.	NA	20.5131	20.836	21.3349	19.8204	19.5121	7_14
CSUI_000698	0.32291	20.4099	3.27631	0.00781022	-2.47881	2.66017	0.0108765	s	NA	20.5131	20.836	21.3349	19.8204	19.5121	7_8
CSUI_000698	0.498863	20.4099	6.2491	3.39859e-05	4.09852	4.14497	8.88405e-05	s	NA	20.5131	20.836	21.3349	19.8204	19.5121	8_10
CSUI_000698	-1.01561	20.4099	-4.85199	0.0024876	1.52314	-3.02485	0.00379173	s	down	20.5131	20.836	21.3349	19.8204	19.5121	8_12
CSUI_000698	-1.32392	20.4099	-3.81619	0.00878061	-0.790305	-2.62048	0.0121362	s	down	20.5131	20.836	21.3349	19.8204	19.5121	8_14
CSUI_000700	-2.21745	19.9796	-18.5003	4.1638e-15	28.7119	-7.8499	5.68538e-13	s	down	19.6828	20.9357	21.7039	19.4865	18.0882	10_12
CSUI_000700	-3.61568	19.9796	-23.0327	5.0819e-08	34.4669	-5.44842	5.18103e-07	s	down	19.6828	20.9357	21.7039	19.4865	18.0882	10_14
CSUI_000700	-1.39823	19.9796	-9.51104	1.61696e-05	12.7186	-4.31212	4.80226e-05	s	down	19.6828	20.9357	21.7039	19.4865	18.0882	12_14
CSUI_000700	2.02111	19.9796	10.6112	2.98141e-05	15.3221	4.17488	7.94374e-05	s	up	19.6828	20.9357	21.7039	19.4865	18.0882	7_10
CSUI_000700	-0.196343	19.9796	-0.963877	0.370397	-7.20891	-0.89573	0.397303	n.s.	NA	19.6828	20.9357	21.7039	19.4865	18.0882	7_12
CSUI_000700	-1.59457	19.9796	-7.64472	0.000233097	8.4608	-3.68015	0.000460285	s	down	19.6828	20.9357	21.7039	19.4865	18.0882	7_14
CSUI_000700	1.2529	19.9796	6.48553	0.000467182	5.88966	3.4989	0.000845945	s	up	19.6828	20.9357	21.7039	19.4865	18.0882	7_8
CSUI_000700	0.768209	19.9796	6.3188	4.87239e-06	4.57148	4.57021	1.83482e-05	s	NA	19.6828	20.9357	21.7039	19.4865	18.0882	8_10
CSUI_000700	-1.44924	19.9796	-11.2901	2.39894e-07	16.4512	-5.16542	1.80492e-06	s	down	19.6828	20.9357	21.7039	19.4865	18.0882	8_12
CSUI_000700	-2.84747	19.9796	-17.0853	1.45707e-06	26.6747	-4.81704	7.1401e-06	s	down	19.6828	20.9357	21.7039	19.4865	18.0882	8_14
CSUI_000711	-1.83931	22.0995	-9.11775	3.47338e-05	10.8915	-4.13998	9.04748e-05	s	down	22.1993	23.0759	23.6172	21.7779	19.7606	10_12
CSUI_000711	-3.85657	22.0995	-13.5332	1.3434e-06	18.8206	-4.83322	6.71091e-06	s	down	22.1993	23.0759	23.6172	21.7779	19.7606	10_14
CSUI_000711	-2.01726	22.0995	-8.3135	8.70157e-05	9.295	-3.92421	0.000195887	s	down	22.1993	23.0759	23.6172	21.7779	19.7606	12_14
CSUI_000711	1.4179	22.0995	8.71023	1.53988e-08	9.78925	5.65706	1.97347e-07	s	up	22.1993	23.0759	23.6172	21.7779	19.7606	7_10
CSUI_000711	-0.421408	22.0995	-1.96318	0.0834088	-5.64175	-1.73124	0.0976616	n.s.	NA	22.1993	23.0759	23.6172	21.7779	19.7606	7_12
CSUI_000711	-2.43867	22.0995	-9.94424	2.63296e-05	12.581	-4.20309	7.17433e-05	s	down	22.1993	23.0759	23.6172	21.7779	19.7606	7_14
CSUI_000711	0.876605	22.0995	3.7173	0.00783833	-1.29145	2.65896	0.0109143	s	NA	22.1993	23.0759	23.6172	21.7779	19.7606	7_8
CSUI_000711	0.541294	22.0995	2.23444	0.0621	-5.01346	1.86558	0.0741873	n.s.	NA	22.1993	23.0759	23.6172	21.7779	19.7606	8_10
CSUI_000711	-1.29801	22.0995	-3.48655	0.0121966	-1.86452	-2.50641	0.0164505	s	down	22.1993	23.0759	23.6172	21.7779	19.7606	8_12
CSUI_000711	-3.31528	22.0995	-9.55433	4.04143e-05	11.9244	-4.1051	0.000102778	s	down	22.1993	23.0759	23.6172	21.7779	19.7606	8_14
CSUI_000720	-3.35703	25.3809	-13.3308	5.5841e-06	17.708	-4.54155	2.04707e-05	s	down	27.6645	27.1577	26.8649	23.5079	21.6538	10_12
CSUI_000720	-5.21111	25.3809	-14.4431	3.93337e-06	19.2054	-4.61487	1.5559e-05	s	down	27.6645	27.1577	26.8649	23.5079	21.6538	10_14
CSUI_000720	-1.85408	25.3809	-4.48917	0.00433712	0.708783	-2.85254	0.00631996	s	down	27.6645	27.1577	26.8649	23.5079	21.6538	12_14
CSUI_000720	-0.799654	25.3809	-5.05607	0.000152626	1.26038	-3.78676	0.00031856	s	NA	27.6645	27.1577	26.8649	23.5079	21.6538	7_10
CSUI_000720	-4.15668	25.3809	-20.4659	8.43217e-09	26.3618	-5.75958	1.2271e-07	s	down	27.6645	27.1577	26.8649	23.5079	21.6538	7_12
CSUI_000720	-6.01076	25.3809	-17.7104	1.82327e-06	22.9421	-4.77209	8.49567e-06	s	down	27.6645	27.1577	26.8649	23.5079	21.6538	7_14
CSUI_000720	-0.506803	25.3809	-4.03118	0.00101144	-0.959706	-3.28732	0.00168675	s	NA	27.6645	27.1577	26.8649	23.5079	21.6538	7_8
CSUI_000720	-0.292852	25.3809	-1.8684	0.0937222	-5.89082	-1.67608	0.108886	n.s.	NA	27.6645	27.1577	26.8649	23.5079	21.6538	8_10
CSUI_000720	-3.64988	25.3809	-19.4249	4.14938e-09	25.3209	-5.87813	6.87007e-08	s	down	27.6645	27.1577	26.8649	23.5079	21.6538	8_12
CSUI_000720	-5.50396	25.3809	-16.6586	1.18208e-06	22.0392	-4.85862	6.09787e-06	s	down	27.6645	27.1577	26.8649	23.5079	21.6538	8_14
CSUI_000724	-2.77605	21.3595	-13.73	1.25821e-05	23.456	-4.36725	3.92769e-05	s	down	21.2877	22.705	23.6199	20.8438	18.3412	10_12
CSUI_000724	-5.27862	21.3595	-16.6836	4.49935e-06	28.5394	-4.58687	1.72548e-05	s	down	21.2877	22.705	23.6199	20.8438	18.3412	10_14
CSUI_000724	-2.50257	21.3595	-17.8961	1.98629e-06	30.6462	-4.75481	9.06789e-06	s	down	21.2877	22.705	23.6199	20.8438	18.3412	12_14
CSUI_000724	2.33214	21.3595	19.2879	9.34893e-07	32.7172	4.90487	5.04879e-06	s	up	21.2877	22.705	23.6199	20.8438	18.3412	7_10
CSUI_000724	-0.443906	21.3595	-2.99285	0.0245546	-3.55062	-2.24834	0.0313415	s	NA	21.2877	22.705	23.6199	20.8438	18.3412	7_12
CSUI_000724	-2.94648	21.3595	-11.8392	2.99143e-05	19.6481	-4.17412	7.96468e-05	s	down	21.2877	22.705	23.6199	20.8438	18.3412	7_14
CSUI_000724	1.4173	21.3595	9.102	0.000112418	13.3893	3.8621	0.000244271	s	up	21.2877	22.705	23.6199	20.8438	18.3412	7_8
CSUI_000724	0.914839	21.3595	3.81196	0.0096339	-1.01167	2.5887	0.013223	s	NA	21.2877	22.705	23.6199	20.8438	18.3412	8_10
CSUI_000724	-1.86121	21.3595	-8.9452	0.000135502	12.9074	-3.81624	0.000287685	s	down	21.2877	22.705	23.6199	20.8438	18.3412	8_12
CSUI_000724	-4.36378	21.3595	-16.9163	4.03683e-06	29.0598	-4.60948	1.58369e-05	s	down	21.2877	22.705	23.6199	20.8438	18.3412	8_14
CSUI_000737	-1.25656	29.4019	-15.3918	2.86326e-06	20.6822	-4.68039	1.20777e-05	s	down	29.1779	30.0685	30.7892	29.5326	27.4376	10_12
CSUI_000737	-3.35151	29.4019	-18.2962	2.16902e-06	23.3593	-4.737	9.73595e-06	s	down	29.1779	30.0685	30.7892	29.5326	27.4376	10_14
CSUI_000737	-2.09495	29.4019	-11.6807	3.15717e-05	14.8975	-4.16182	8.3377e-05	s	down	29.1779	30.0685	30.7892	29.5326	27.4376	12_14
CSUI_000737	1.61123	29.4019	19.4024	3.40434e-07	25.4073	5.09957	2.35767e-06	s	up	29.1779	30.0685	30.7892	29.5326	27.4376	7_10
CSUI_000737	0.354667	29.4019	3.54809	0.0105799	-1.9856	2.55628	0.0144194	s	NA	29.1779	30.0685	30.7892	29.5326	27.4376	7_12
CSUI_000737	-1.74028	29.4019	-7.40675	0.000365999	7.27338	-3.56346	0.000681933	s	down	29.1779	30.0685	30.7892	29.5326	27.4376	7_14
CSUI_000737	0.890593	29.4019	6.93896	0.000456431	6.32236	3.5051	0.000829874	s	NA	29.1779	30.0685	30.7892	29.5326	27.4376	7_8
CSUI_000737	0.720634	29.4019	8.1959	0.000126755	8.72733	3.83268	0.000271268	s	NA	29.1779	30.0685	30.7892	29.5326	27.4376	8_10
CSUI_000737	-0.535926	29.4019	-3.64124	0.0107612	-1.39619	-2.55036	0.014643	s	NA	29.1779	30.0685	30.7892	29.5326	27.4376	8_12
CSUI_000737	-2.63088	29.4019	-15.2048	6.15045e-06	20.1061	-4.52115	2.21432e-05	s	down	29.1779	30.0685	30.7892	29.5326	27.4376	8_14
CSUI_000780	-2.26176	25.0298	-18.7757	3.62154e-10	34.0633	-6.26952	8.80705e-09	s	down	26.1354	26.614	26.6609	24.3992	21.3395	10_12
CSUI_000780	-5.32141	25.0298	-19.4217	1.72279e-06	35.3482	-4.78349	8.15323e-06	s	down	26.1354	26.614	26.6609	24.3992	21.3395	10_14
CSUI_000780	-3.05965	25.0298	-13.3072	1.28422e-05	24.0431	-4.36278	3.99422e-05	s	down	26.1354	26.614	26.6609	24.3992	21.3395	12_14
CSUI_000780	0.525594	25.0298	3.81079	0.00534136	-1.87575	2.78569	0.00765721	s	NA	26.1354	26.614	26.6609	24.3992	21.3395	7_10
CSUI_000780	-1.73617	25.0298	-10.0938	3.60822e-05	16.2224	-4.13123	9.34272e-05	s	down	26.1354	26.614	26.6609	24.3992	21.3395	7_12
CSUI_000780	-4.79582	25.0298	-13.6342	1.37232e-05	24.8217	-4.34824	4.21138e-05	s	down	26.1354	26.614	26.6609	24.3992	21.3395	7_14
CSUI_000780	0.478688	25.0298	3.40299	0.00996781	-2.43217	2.57694	0.0136457	s	NA	26.1354	26.614	26.6609	24.3992	21.3395	7_8
CSUI_000780	0.0469062	25.0298	0.425961	0.672619	-8.2062	0.422557	0.695574	n.s.	NA	26.1354	26.614	26.6609	24.3992	21.3395	8_10
CSUI_000780	-2.21486	25.0298	-18.6577	6.6444e-11	33.8146	-6.52847	2.13006e-09	s	down	26.1354	26.614	26.6609	24.3992	21.3395	8_12
CSUI_000780	-5.27451	25.0298	-19.5425	1.63306e-06	35.5385	-4.79422	7.82907e-06	s	down	26.1354	26.614	26.6609	24.3992	21.3395	8_14
CSUI_000791	-2.65813	22.5326	-9.30256	8.45215e-05	12.6091	-3.9312	0.000191128	s	down	23.3157	23.782	23.7081	21.0499	20.7994	10_12
CSUI_000791	-2.9087	22.5326	-18.7276	1.62609e-10	28.5977	-6.39305	4.51873e-09	s	down	23.3157	23.782	23.7081	21.0499	20.7994	10_14
CSUI_000791	-0.250565	22.5326	-0.992051	0.358373	-6.96295	-0.918469	0.385153	n.s.	NA	23.3157	23.782	23.7081	21.0499	20.7994	12_14
CSUI_000791	0.392387	22.5326	2.27502	0.045903	-5.44364	1.99628	0.0560423	n.s.	NA	23.3157	23.782	23.7081	21.0499	20.7994	7_10
CSUI_000791	-2.26575	22.5326	-10.5355	1.16308e-05	15.0387	-4.3844	3.70178e-05	s	down	23.3157	23.782	23.7081	21.0499	20.7994	7_12
CSUI_000791	-2.51631	22.5326	-16.9701	5.55369e-09	26.1572	-5.82967	8.70169e-08	s	down	23.3157	23.782	23.7081	21.0499	20.7994	7_14
CSUI_000791	0.466307	22.5326	2.71446	0.0234595	-4.01043	2.26587	0.0300303	s	NA	23.3157	23.782	23.7081	21.0499	20.7994	7_8
CSUI_000791	-0.0739195	22.5326	-0.540583	0.593175	-7.96433	-0.534241	0.618391	n.s.	NA	23.3157	23.782	23.7081	21.0499	20.7994	8_10
CSUI_000791	-2.73205	22.5326	-9.15733	7.37555e-05	12.2726	-3.96383	0.000170127	s	down	23.3157	23.782	23.7081	21.0499	20.7994	8_12
CSUI_000791	-2.98262	22.5326	-18.6515	5.91499e-08	28.5093	-5.42135	5.87754e-07	s	down	23.3157	23.782	23.7081	21.0499	20.7994	8_14
CSUI_000803	-1.66759	21.8914	-5.55495	1.89702e-05	3.08908	-4.27668	5.47521e-05	s	down	22.9428	23.1447	23.3362	21.6686	18.3644	10_12
CSUI_000803	-4.97182	21.8914	-7.33144	0.000389817	8.83453	-3.54688	0.00072181	s	down	22.9428	23.1447	23.3362	21.6686	18.3644	10_14
CSUI_000803	-3.30423	21.8914	-5.39745	0.00180999	3.253	-3.11976	0.00284071	s	down	22.9428	23.1447	23.3362	21.6686	18.3644	12_14
CSUI_000803	0.393458	21.8914	1.35136	0.1848	-7.3966	1.32612	0.205685	n.s.	NA	22.9428	23.1447	23.3362	21.6686	18.3644	7_10
CSUI_000803	-1.27413	21.8914	-4.2039	0.000540298	-0.960438	-3.45994	0.000964134	s	down	22.9428	23.1447	23.3362	21.6686	18.3644	7_12
CSUI_000803	-4.57836	21.8914	-6.654	0.00065473	6.99715	-3.40787	0.00114397	s	down	22.9428	23.1447	23.3362	21.6686	18.3644	7_14
CSUI_000803	0.201922	21.8914	0.655583	0.521699	-7.50989	0.640728	0.547906	n.s.	NA	22.9428	23.1447	23.3362	21.6686	18.3644	7_8
CSUI_000803	0.191536	21.8914	0.628844	0.537759	-8.05211	0.616206	0.563434	n.s.	NA	22.9428	23.1447	23.3362	21.6686	18.3644	8_10
CSUI_000803	-1.47605	21.8914	-5.0654	1.22721e-05	1.54833	-4.3727	3.84831e-05	s	down	22.9428	23.1447	23.3362	21.6686	18.3644	8_12
CSUI_000803	-4.78028	21.8914	-7.9937	0.000226495	10.615	-3.68747	0.000449012	s	down	22.9428	23.1447	23.3362	21.6686	18.3644	8_14
CSUI_000820	-2.96685	19.8616	-5.51342	0.00167648	3.66088	-3.14226	0.00264884	s	down	18.8722	20.8869	22.5485	19.5817	17.4109	10_12
CSUI_000820	-5.13765	19.8616	-31.1953	2.93055e-11	43.7942	-6.65002	1.06268e-09	s	down	18.8722	20.8869	22.5485	19.5817	17.4109	10_14
CSUI_000820	-2.1708	19.8616	-4.36768	0.00510906	0.474291	-2.80008	0.00734801	s	down	18.8722	20.8869	22.5485	19.5817	17.4109	12_14
CSUI_000820	3.67638	19.8616	13.7954	5.9914e-06	22.1463	4.52669	2.16765e-05	s	up	18.8722	20.8869	22.5485	19.5817	17.4109	7_10
CSUI_000820	0.709534	19.8616	1.36164	0.223713	-6.08411	1.21671	0.24649	n.s.	NA	18.8722	20.8869	22.5485	19.5817	17.4109	7_12
CSUI_000820	-1.46127	19.8616	-6.26461	0.000648349	4.88057	-3.41054	0.00113551	s	down	18.8722	20.8869	22.5485	19.5817	17.4109	7_14
CSUI_000820	2.01474	19.8616	9.57694	2.25494e-05	13.647	4.23803	6.32343e-05	s	up	18.8722	20.8869	22.5485	19.5817	17.4109	7_8
CSUI_000820	1.66165	19.8616	9.55416	4.93327e-06	13.025	4.56761	1.85144e-05	s	up	18.8722	20.8869	22.5485	19.5817	17.4109	8_10
CSUI_000820	-1.3052	19.8616	-2.33287	0.0597846	-4.34486	-1.88238	0.0716146	n.s.	NA	18.8722	20.8869	22.5485	19.5817	17.4109	8_12
CSUI_000820	-3.476	19.8616	-19.9339	1.24109e-08	31.4062	-5.69398	1.66988e-07	s	down	18.8722	20.8869	22.5485	19.5817	17.4109	8_14
CSUI_000839	-0.892906	21.3023	-5.53534	0.00140536	2.70042	-3.19355	0.00225985	s	NA	21.297	21.6282	22.136	21.2431	20.2042	10_12
CSUI_000839	-1.93176	21.3023	-14.4382	1.4358e-07	18.637	-5.26061	1.22248e-06	s	down	21.297	21.6282	22.136	21.2431	20.2042	10_14
CSUI_000839	-1.03885	21.3023	-7.1924	0.000217096	6.3199	-3.69824	0.000432706	s	down	21.297	21.6282	22.136	21.2431	20.2042	12_14
CSUI_000839	0.838936	21.3023	6.36653	0.000131378	4.37145	3.82386	0.0002797	s	NA	21.297	21.6282	22.136	21.2431	20.2042	7_10
CSUI_000839	-0.0539703	21.3023	-0.242539	0.816125	-6.88625	-0.232532	0.831384	n.s.	NA	21.297	21.6282	22.136	21.2431	20.2042	7_12
CSUI_000839	-1.09282	21.3023	-5.55396	0.00127357	2.78707	-3.22187	0.00207142	s	down	21.297	21.6282	22.136	21.2431	20.2042	7_14
CSUI_000839	0.331146	21.3023	1.80276	0.118629	-5.03429	1.56055	0.135597	n.s.	NA	21.297	21.6282	22.136	21.2431	20.2042	7_8
CSUI_000839	0.507789	21.3023	4.8135	0.00102256	0.532553	3.28425	0.00170272	s	NA	21.297	21.6282	22.136	21.2431	20.2042	8_10
CSUI_000839	-0.385116	21.3023	-2.82432	0.02261	-3.83156	-2.27996	0.0290302	s	NA	21.297	21.6282	22.136	21.2431	20.2042	8_12
CSUI_000839	-1.42397	21.3023	-12.3293	2.97193e-07	15.4595	-5.12522	2.11516e-06	s	down	21.297	21.6282	22.136	21.2431	20.2042	8_14
CSUI_000845	-0.895979	26.6921	-13.9169	4.42384e-07	17.3513	-5.04975	2.86462e-06	s	NA	26.6345	26.9323	27.4036	26.5077	25.971	10_12
CSUI_000845	-1.43265	26.6921	-12.4957	4.58651e-06	15.4464	-4.58286	1.75101e-05	s	down	26.6345	26.9323	27.4036	26.5077	25.971	10_14
CSUI_000845	-0.536675	26.6921	-5.44054	0.00135069	2.37813	-3.20499	0.00218401	s	NA	26.6345	26.9323	27.4036	26.5077	25.971	12_14
CSUI_000845	0.769176	26.6921	10.7368	7.32739e-08	12.6011	5.38295	7.0348e-07	s	NA	26.6345	26.9323	27.4036	26.5077	25.971	7_10
CSUI_000845	-0.126803	26.6921	-1.71406	0.115928	-6.01674	-1.5721	0.132674	n.s.	NA	26.6345	26.9323	27.4036	26.5077	25.971	7_12
CSUI_000845	-0.663477	26.6921	-4.7811	0.0027786	1.04529	-2.99123	0.00419769	s	NA	26.6345	26.9323	27.4036	26.5077	25.971	7_14
CSUI_000845	0.297882	26.6921	2.79254	0.0292846	-3.18163	2.17963	0.0369398	s	NA	26.6345	26.9323	27.4036	26.5077	25.971	7_8
CSUI_000845	0.471294	26.6921	4.34407	0.00416681	-0.121968	2.86525	0.00608865	s	NA	26.6345	26.9323	27.4036	26.5077	25.971	8_10
CSUI_000845	-0.424685	26.6921	-5.38998	0.000565311	2.06491	-3.44773	0.00100488	s	NA	26.6345	26.9323	27.4036	26.5077	25.971	8_12
CSUI_000845	-0.96136	26.6921	-7.63151	0.000162847	7.12078	-3.77061	0.000337346	s	NA	26.6345	26.9323	27.4036	26.5077	25.971	8_14
CSUI_000857	-1.56261	24.4364	-13.8603	2.77594e-11	23.5065	-6.65799	1.01662e-09	s	down	24.2856	25.515	26.4446	24.882	21.055	10_12
CSUI_000857	-5.38959	24.4364	-15.2748	7.17701e-06	26.6707	-4.48837	2.51514e-05	s	down	24.2856	25.515	26.4446	24.882	21.055	10_14
CSUI_000857	-3.82698	24.4364	-11.7486	3.0658e-05	19.7048	-4.16852	8.12942e-05	s	down	24.2856	25.515	26.4446	24.882	21.055	12_14
CSUI_000857	2.159	24.4364	15.7882	2.82605e-07	27.2414	5.13469	2.03226e-06	s	up	24.2856	25.515	26.4446	24.882	21.055	7_10
CSUI_000857	0.596386	24.4364	3.83771	0.00678345	-1.73865	2.70729	0.00957195	s	NA	24.2856	25.515	26.4446	24.882	21.055	7_12
CSUI_000857	-3.23059	24.4364	-7.4882	0.000364211	9.35971	-3.56474	0.000679257	s	down	24.2856	25.515	26.4446	24.882	21.055	7_14
CSUI_000857	1.2294	24.4364	8.96387	2.36985e-05	12.8821	4.22685	6.5773e-05	s	up	24.2856	25.515	26.4446	24.882	21.055	7_8
CSUI_000857	0.929596	24.4364	7.626	1.36513e-05	8.75609	4.3494	4.19513e-05	s	NA	24.2856	25.515	26.4446	24.882	21.055	8_10
CSUI_000857	-0.633018	24.4364	-4.81187	0.00111307	0.851059	-3.26027	0.00183657	s	NA	24.2856	25.515	26.4446	24.882	21.055	8_12
CSUI_000857	-4.45999	24.4364	-11.7521	3.17314e-05	19.6857	-4.16067	8.37189e-05	s	down	24.2856	25.515	26.4446	24.882	21.055	8_14
CSUI_000862	-1.21171	27.0541	-12.277	2.24664e-05	18.5597	-4.23885	6.30496e-05	s	down	26.7559	27.5769	28.6194	27.4077	24.9121	10_12
CSUI_000862	-3.70723	27.0541	-41.196	2.02612e-08	47.2611	-5.60976	2.48436e-07	s	down	26.7559	27.5769	28.6194	27.4077	24.9121	10_14
CSUI_000862	-2.49551	27.0541	-59.8965	4.0196e-10	57.6438	-6.25326	9.56059e-09	s	down	26.7559	27.5769	28.6194	27.4077	24.9121	12_14
CSUI_000862	1.86349	27.0541	15.1864	6.8457e-06	23.2671	4.49843	2.42051e-05	s	up	26.7559	27.5769	28.6194	27.4077	24.9121	7_10
CSUI_000862	0.65178	27.0541	3.045	0.0239285	-2.36733	2.25827	0.0305989	s	NA	26.7559	27.5769	28.6194	27.4077	24.9121	7_12
CSUI_000862	-1.84374	27.0541	-9.11154	0.000127416	12.0762	-3.8314	0.000272577	s	down	26.7559	27.5769	28.6194	27.4077	24.9121	7_14
CSUI_000862	0.821024	27.0541	5.04934	0.00265368	2.54086	3.00524	0.00402167	s	NA	26.7559	27.5769	28.6194	27.4077	24.9121	7_8
CSUI_000862	1.04247	27.0541	13.493	1.14216e-05	20.6995	4.38835	3.64675e-05	s	up	26.7559	27.5769	28.6194	27.4077	24.9121	8_10
CSUI_000862	-0.169245	27.0541	-1.71862	0.138033	-5.63185	-1.48316	0.156435	n.s.	NA	26.7559	27.5769	28.6194	27.4077	24.9121	8_12
CSUI_000862	-2.66476	27.0541	-35.2974	2.58341e-08	44.2372	-5.56755	3.00131e-07	s	down	26.7559	27.5769	28.6194	27.4077	24.9121	8_14
CSUI_000868	-1.68842	22.7447	-16.9834	8.19362e-08	27.777	-5.36281	7.70591e-07	s	down	22.7693	23.5804	24.5087	22.8203	20.0445	10_12
CSUI_000868	-4.46419	22.7447	-22.8644	6.84182e-07	36.041	-4.9658	4.01862e-06	s	down	22.7693	23.5804	24.5087	22.8203	20.0445	10_14
CSUI_000868	-2.77577	22.7447	-16.0202	5.27625e-06	26.477	-4.55349	1.95371e-05	s	down	22.7693	23.5804	24.5087	22.8203	20.0445	12_14
CSUI_000868	1.7394	22.7447	11.8247	2.04605e-05	18.5929	4.25981	5.83832e-05	s	up	22.7693	23.5804	24.5087	22.8203	20.0445	7_10
CSUI_000868	0.0509797	22.7447	0.274442	0.793339	-7.46778	0.261977	0.809888	n.s.	NA	22.7693	23.5804	24.5087	22.8203	20.0445	7_12
CSUI_000868	-2.72479	22.7447	-10.0856	7.3707e-05	15.1436	-3.96399	0.000170081	s	down	22.7693	23.5804	24.5087	22.8203	20.0445	7_14
CSUI_000868	0.811083	22.7447	3.75893	0.0102583	-0.960234	2.567	0.0140122	s	NA	22.7693	23.5804	24.5087	22.8203	20.0445	7_8
CSUI_000868	0.928316	22.7447	7.91151	0.000112659	9.27981	3.86157	0.000244748	s	NA	22.7693	23.5804	24.5087	22.8203	20.0445	8_10
CSUI_000868	-0.760104	22.7447	-7.05926	0.000314375	6.97996	-3.60316	0.000596703	s	NA	22.7693	23.5804	24.5087	22.8203	20.0445	8_12
CSUI_000868	-3.53588	22.7447	-22.9747	6.14408e-07	36.1552	-4.98663	3.68113e-06	s	down	22.7693	23.5804	24.5087	22.8203	20.0445	8_14
CSUI_000872	-1.71114	21.3618	-7.53738	0.000181178	7.16144	-3.74391	0.000369778	s	down	21.5779	22.2537	22.7399	21.0288	19.2419	10_12
CSUI_000872	-3.49795	21.3618	-20.6815	8.34036e-11	26.0751	-6.49433	2.57666e-09	s	down	21.5779	22.2537	22.7399	21.0288	19.2419	10_14
CSUI_000872	-1.78681	21.3618	-7.41424	0.000249241	6.9078	-3.66304	0.000487896	s	down	21.5779	22.2537	22.7399	21.0288	19.2419	12_14
CSUI_000872	1.16195	21.3618	8.13137	2.83572e-08	7.95803	5.55129	3.23998e-07	s	up	21.5779	22.2537	22.7399	21.0288	19.2419	7_10
CSUI_000872	-0.549191	21.3618	-2.10153	0.0733995	-5.11713	-1.79034	0.0866011	n.s.	NA	21.5779	22.2537	22.7399	21.0288	19.2419	7_12
CSUI_000872	-2.336	21.3618	-14.0285	5.15955e-07	18.2061	-5.02028	3.21672e-06	s	down	21.5779	22.2537	22.7399	21.0288	19.2419	7_14
CSUI_000872	0.675766	21.3618	4.6774	0.000396805	0.57509	3.5422	0.000733523	s	NA	21.5779	22.2537	22.7399	21.0288	19.2419	7_8
CSUI_000872	0.486182	21.3618	3.83943	0.00108599	-2.04985	3.26725	0.00179699	s	NA	21.5779	22.2537	22.7399	21.0288	19.2419	8_10
CSUI_000872	-1.22496	21.3618	-5.44018	0.000692754	2.36504	-3.39243	0.0012028	s	down	21.5779	22.2537	22.7399	21.0288	19.2419	8_12
CSUI_000872	-3.01176	21.3618	-19.6861	1.76766e-13	25.0016	-7.36529	1.33906e-11	s	down	21.5779	22.2537	22.7399	21.0288	19.2419	8_14
CSUI_000879	-1.29487	22.4085	-17.7358	6.16214e-10	30.1732	-6.18623	1.38242e-08	s	down	21.9062	23.1841	24.4504	23.1556	19.3463	10_12
CSUI_000879	-5.10415	22.4085	-41.7847	1.1065e-08	55.4131	-5.71354	1.5413e-07	s	down	21.9062	23.1841	24.4504	23.1556	19.3463	10_14
CSUI_000879	-3.80927	22.4085	-34.3522	2.53695e-08	49.5647	-5.57072	2.95763e-07	s	down	21.9062	23.1841	24.4504	23.1556	19.3463	12_14
CSUI_000879	2.54421	22.4085	15.975	5.06097e-06	27.5566	4.56224	1.89039e-05	s	up	21.9062	23.1841	24.4504	23.1556	19.3463	7_10
CSUI_000879	1.24934	22.4085	7.92387	0.000250939	10.1133	3.6613	0.000490785	s	up	21.9062	23.1841	24.4504	23.1556	19.3463	7_12
CSUI_000879	-2.55993	22.4085	-10.7186	5.30088e-05	17.2223	-4.04195	0.000128232	s	down	21.9062	23.1841	24.4504	23.1556	19.3463	7_14
CSUI_000879	1.27784	22.4085	7.56863	0.000343266	9.53247	3.58025	0.000645009	s	up	21.9062	23.1841	24.4504	23.1556	19.3463	7_8
CSUI_000879	1.26638	22.4085	10.6856	3.58501e-05	16.7958	4.13272	9.29011e-05	s	up	21.9062	23.1841	24.4504	23.1556	19.3463	8_10
CSUI_000879	-0.0284962	22.4085	-0.199675	0.848483	-7.48904	-0.191055	0.861728	n.s.	NA	21.9062	23.1841	24.4504	23.1556	19.3463	8_12
CSUI_000879	-3.83777	22.4085	-18.8441	2.25547e-06	32.1419	-4.72907	1.00372e-05	s	down	21.9062	23.1841	24.4504	23.1556	19.3463	8_14
CSUI_000883	-0.701819	24.314	-11.064	3.6631e-08	14.8612	-5.50637	3.97975e-07	s	NA	24.1451	24.7094	25.404	24.7021	22.6136	10_12
CSUI_000883	-2.79035	24.314	-16.1343	3.97787e-06	23.6191	-4.61254	1.56958e-05	s	down	24.1451	24.7094	25.404	24.7021	22.6136	10_14
CSUI_000883	-2.08853	24.314	-11.8233	2.68204e-05	16.842	-4.19891	7.27935e-05	s	down	24.1451	24.7094	25.404	24.7021	22.6136	12_14
CSUI_000883	1.25886	24.314	11.0768	2.09028e-05	15.2676	4.25502	5.93848e-05	s	up	24.1451	24.7094	25.404	24.7021	22.6136	7_10
CSUI_000883	0.557044	24.314	5.7068	0.00104622	3.06487	3.27779	0.00173638	s	NA	24.1451	24.7094	25.404	24.7021	22.6136	7_12
CSUI_000883	-1.53149	24.314	-6.47883	0.00073906	5.67028	-3.37466	0.00127163	s	down	24.1451	24.7094	25.404	24.7021	22.6136	7_14
CSUI_000883	0.564256	24.314	4.10976	0.00648833	-0.251772	2.72202	0.00918012	s	NA	24.1451	24.7094	25.404	24.7021	22.6136	7_8
CSUI_000883	0.694607	24.314	7.69003	0.000151786	7.89085	3.78813	0.000317106	s	NA	24.1451	24.7094	25.404	24.7021	22.6136	8_10
CSUI_000883	-0.00721243	24.314	-0.0695181	0.946717	-7.61623	-0.0668301	0.951794	n.s.	NA	24.1451	24.7094	25.404	24.7021	22.6136	8_12
CSUI_000883	-2.09575	24.314	-10.4981	5.07656e-05	14.3484	-4.05207	0.000123808	s	down	24.1451	24.7094	25.404	24.7021	22.6136	8_14
CSUI_000890	-1.04337	21.7998	-5.13574	3.21336e-05	1.84048	-4.15779	8.45179e-05	s	down	21.8201	22.2981	23.3998	22.3564	19.1246	10_12
CSUI_000890	-4.27521	21.7998	-17.1718	1.48791e-07	31.2643	-5.25405	1.25316e-06	s	down	21.8201	22.2981	23.3998	22.3564	19.1246	10_14
CSUI_000890	-3.23184	21.7998	-14.3125	4.3578e-08	25.8373	-5.4757	4.59897e-07	s	down	21.8201	22.2981	23.3998	22.3564	19.1246	12_14
CSUI_000890	1.57966	21.7998	5.59511	0.000928574	3.43372	3.31132	0.00155985	s	up	21.8201	22.2981	23.3998	22.3564	19.1246	7_10
CSUI_000890	0.536288	21.7998	2.11333	0.0687777	-5.91059	1.81988	0.0815481	n.s.	NA	21.8201	22.2981	23.3998	22.3564	19.1246	7_12
CSUI_000890	-2.69555	21.7998	-13.1524	2.18378e-11	23.1816	-6.69318	8.24319e-10	s	down	21.8201	22.2981	23.3998	22.3564	19.1246	7_14
CSUI_000890	0.477959	21.7998	1.52009	0.178476	-6.18249	1.34546	0.198987	n.s.	NA	21.8201	22.2981	23.3998	22.3564	19.1246	7_8
CSUI_000890	1.1017	21.7998	5.42058	1.73308e-05	2.60497	4.29677	5.0843e-05	s	up	21.8201	22.2981	23.3998	22.3564	19.1246	8_10
CSUI_000890	0.058329	21.7998	0.269589	0.791983	-8.14792	0.263736	0.808653	n.s.	NA	21.8201	22.2981	23.3998	22.3564	19.1246	8_12
CSUI_000890	-3.17351	21.7998	-11.4526	1.06296e-05	19.3863	-4.40395	3.43724e-05	s	down	21.8201	22.2981	23.3998	22.3564	19.1246	8_14
CSUI_000902	-1.84071	24.6023	-13.6022	4.20103e-08	22.2309	-5.48219	4.46764e-07	s	down	24.6912	25.4114	26.363	24.5223	22.023	10_12
CSUI_000902	-4.34001	24.6023	-12.9654	1.61654e-05	21.3937	-4.31218	4.80226e-05	s	down	24.6912	25.4114	26.363	24.5223	22.023	10_14
CSUI_000902	-2.4993	24.6023	-8.95639	0.000135898	12.5523	-3.81552	0.000288213	s	down	24.6912	25.4114	26.363	24.5223	22.023	12_14
CSUI_000902	1.6718	24.6023	12.8734	3.07395e-07	20.673	5.11886	2.16961e-06	s	up	24.6912	25.4114	26.363	24.5223	22.023	7_10
CSUI_000902	-0.168911	24.6023	-1.04878	0.327802	-7.44265	-0.978551	0.353775	n.s.	NA	24.6912	25.4114	26.363	24.5223	22.023	7_12
CSUI_000902	-2.66821	24.6023	-7.11287	0.000473271	7.93242	-3.49545	0.000855849	s	down	24.6912	25.4114	26.363	24.5223	22.023	7_14
CSUI_000902	0.720184	24.6023	2.44443	0.0521451	-4.09207	1.94193	0.063099	n.s.	NA	24.6912	25.4114	26.363	24.5223	22.023	7_8
CSUI_000902	0.951613	24.6023	3.55819	0.0123416	-2.05001	2.50222	0.0166319	s	NA	24.6912	25.4114	26.363	24.5223	22.023	8_10
CSUI_000902	-0.889096	24.6023	-3.74583	0.00968035	-1.64917	-2.58704	0.0132818	s	NA	24.6912	25.4114	26.363	24.5223	22.023	8_12
CSUI_000902	-3.38839	24.6023	-10.8958	4.33377e-05	17.0078	-4.08893	0.000108565	s	down	24.6912	25.4114	26.363	24.5223	22.023	8_14
CSUI_000906	-2.5707	23.542	-20.7007	1.91275e-09	26.0656	-6.00505	3.57952e-08	s	down	24.327	24.5599	25.197	22.6263	20.9933	10_12
CSUI_000906	-4.20375	23.542	-20.1558	8.04335e-08	25.5197	-5.36615	7.59688e-07	s	down	24.327	24.5599	25.197	22.6263	20.9933	10_14
CSUI_000906	-1.63305	23.542	-7.66015	0.000195573	7.41953	-3.72467	0.000394931	s	down	24.327	24.5599	25.197	22.6263	20.9933	12_14
CSUI_000906	0.870024	23.542	6.6972	4.4611e-06	4.8611	4.58866	1.71438e-05	s	NA	24.327	24.5599	25.197	22.6263	20.9933	7_10
CSUI_000906	-1.70068	23.542	-10.4807	3.84175e-06	12.6508	-4.61977	1.52511e-05	s	down	24.327	24.5599	25.197	22.6263	20.9933	7_12
CSUI_000906	-3.33373	23.542	-15.3028	2.31945e-06	20.0163	-4.72339	1.0249e-05	s	down	24.327	24.5599	25.197	22.6263	20.9933	7_14
CSUI_000906	0.232897	23.542	1.00338	0.352258	-6.16902	0.930218	0.378913	n.s.	NA	24.327	24.5599	25.197	22.6263	20.9933	7_8
CSUI_000906	0.637127	23.542	2.75967	0.0312846	-3.80134	2.15343	0.0393101	s	NA	24.327	24.5599	25.197	22.6263	20.9933	8_10
CSUI_000906	-1.93358	23.542	-7.31526	0.000259907	6.81629	-3.65229	0.000505464	s	down	24.327	24.5599	25.197	22.6263	20.9933	8_12
CSUI_000906	-3.56662	23.542	-24.8588	1.29259e-11	29.8388	-6.76947	5.25588e-10	s	down	24.327	24.5599	25.197	22.6263	20.9933	8_14
CSUI_000919	-2.26593	25.4157	-18.275	2.41345e-06	28.8743	-4.71531	1.0547e-05	s	down	26.3294	26.3834	26.3984	24.1325	23.835	10_12
CSUI_000919	-2.56338	25.4157	-20.0577	1.32917e-06	31.3407	-4.83534	6.67837e-06	s	down	26.3294	26.3834	26.3984	24.1325	23.835	10_14
CSUI_000919	-0.297448	25.4157	-2.14504	0.0776297	-4.98605	-1.76461	0.0912417	n.s.	NA	26.3294	26.3834	26.3984	24.1325	23.835	12_14
CSUI_000919	0.0690088	25.4157	0.63069	0.552145	-7.26187	0.594549	0.57796	n.s.	NA	26.3294	26.3834	26.3984	24.1325	23.835	7_10
CSUI_000919	-2.19692	25.4157	-14.94	8.03213e-06	23.8682	-4.46433	2.75373e-05	s	down	26.3294	26.3834	26.3984	24.1325	23.835	7_12
CSUI_000919	-2.49437	25.4157	-21.2811	1.01778e-06	32.8421	-4.88817	5.40072e-06	s	down	26.3294	26.3834	26.3984	24.1325	23.835	7_14
CSUI_000919	0.053988	25.4157	0.266352	0.799306	-6.30098	0.254245	0.815453	n.s.	NA	26.3294	26.3834	26.3984	24.1325	23.835	7_8
CSUI_000919	0.0150207	25.4157	0.126195	0.903835	-7.36151	0.120818	0.913165	n.s.	NA	26.3294	26.3834	26.3984	24.1325	23.835	8_10
CSUI_000919	-2.25091	25.4157	-18.1156	2.58156e-06	28.6842	-4.70158	1.1151e-05	s	down	26.3294	26.3834	26.3984	24.1325	23.835	8_12
CSUI_000919	-2.54836	25.4157	-13.395	1.52611e-05	21.228	-4.32489	4.57792e-05	s	down	26.3294	26.3834	26.3984	24.1325	23.835	8_14
CSUI_000935	-0.83722	26.5029	-1.62493	0.15816	-4.54866	-1.41129	0.177842	n.s.	NA	28.1343	25.7679	26.0643	25.2271	27.3141	10_12
CSUI_000935	1.2498	26.5029	2.81259	0.0318705	-2.77765	2.14603	0.0399782	s	up	28.1343	25.7679	26.0643	25.2271	27.3141	10_14
CSUI_000935	2.08702	26.5029	5.35482	0.00248517	2.71032	3.02514	0.00378855	s	up	28.1343	25.7679	26.0643	25.2271	27.3141	12_14
CSUI_000935	-2.07	26.5029	-6.25613	0.000867128	4.73602	-3.33043	0.00146688	s	down	28.1343	25.7679	26.0643	25.2271	27.3141	7_10
CSUI_000935	-2.90722	26.5029	-11.5708	3.27923e-05	14.4437	-4.15315	8.60662e-05	s	down	28.1343	25.7679	26.0643	25.2271	27.3141	7_12
CSUI_000935	-0.820205	26.5029	-2.69703	0.0374349	-3.16537	-2.08099	0.0464367	s	NA	28.1343	25.7679	26.0643	25.2271	27.3141	7_14
CSUI_000935	-2.36642	26.5029	-8.03763	0.000229961	7.30373	-3.6836	0.000454881	s	down	28.1343	25.7679	26.0643	25.2271	27.3141	7_8
CSUI_000935	0.296417	26.5029	2.33971	0.0567234	-4.59964	1.90544	0.0681988	n.s.	NA	28.1343	25.7679	26.0643	25.2271	27.3141	8_10
CSUI_000935	-0.540803	26.5029	-1.24445	0.261692	-5.18475	-1.1224	0.285774	n.s.	NA	28.1343	25.7679	26.0643	25.2271	27.3141	8_12
CSUI_000935	1.54622	26.5029	3.55217	0.0128026	-1.22631	2.48921	0.0172029	s	up	28.1343	25.7679	26.0643	25.2271	27.3141	8_14
CSUI_000948	-1.97844	21.1581	-6.49634	4.6072e-06	5.09037	-4.58192	1.7577e-05	s	down	22.5675	22.0154	22.6155	20.637	17.9359	10_12
CSUI_000948	-4.67957	21.1581	-11.7774	2.82135e-07	17.0923	-5.13501	2.03068e-06	s	down	22.5675	22.0154	22.6155	20.637	17.9359	10_14
CSUI_000948	-2.70113	21.1581	-7.53771	3.20725e-05	7.84471	-4.15823	8.43771e-05	s	down	22.5675	22.0154	22.6155	20.637	17.9359	12_14
CSUI_000948	0.0479933	21.1581	0.14371	0.887569	-7.98706	0.141381	0.89829	n.s.	NA	22.5675	22.0154	22.6155	20.637	17.9359	7_10
CSUI_000948	-1.93045	21.1581	-5.39607	0.000255037	2.24989	-3.65715	0.000497479	s	down	22.5675	22.0154	22.6155	20.637	17.9359	7_12
CSUI_000948	-4.63158	21.1581	-11.3259	4.44459e-06	16.3474	-4.58943	1.70982e-05	s	down	22.5675	22.0154	22.6155	20.637	17.9359	7_14
CSUI_000948	-0.55211	21.1581	-1.52188	0.164621	-6.24195	-1.3897	0.184675	n.s.	NA	22.5675	22.0154	22.6155	20.637	17.9359	7_8
CSUI_000948	0.600103	21.1581	1.78387	0.0990666	-6.42083	1.6494	0.114551	n.s.	NA	22.5675	22.0154	22.6155	20.637	17.9359	8_10
CSUI_000948	-1.37834	21.1581	-4.08386	0.00116225	-1.24158	-3.24799	0.0019086	s	down	22.5675	22.0154	22.6155	20.637	17.9359	8_12
CSUI_000948	-4.07947	21.1581	-8.91732	1.76365e-05	11.1374	-4.29289	5.15893e-05	s	down	22.5675	22.0154	22.6155	20.637	17.9359	8_14
CSUI_000951	-1.30468	24.0107	-5.3561	0.00200112	3.38823	-3.09007	0.00310979	s	down	24.3207	24.4222	25.039	23.7344	22.5371	10_12
CSUI_000951	-2.50195	24.0107	-7.73456	0.000307821	9.34201	-3.60863	0.000585268	s	down	24.3207	24.4222	25.039	23.7344	22.5371	10_14
CSUI_000951	-1.19727	24.0107	-5.62075	0.00159074	4.01024	-3.1576	0.00252593	s	down	24.3207	24.4222	25.039	23.7344	22.5371	12_14
CSUI_000951	0.718364	24.0107	8.61285	0.000139672	10.9814	3.80875	0.000295141	s	NA	24.3207	24.4222	25.039	23.7344	22.5371	7_10
CSUI_000951	-0.586314	24.0107	-1.97247	0.0983135	-4.5455	-1.65309	0.113739	n.s.	NA	24.3207	24.4222	25.039	23.7344	22.5371	7_12
CSUI_000951	-1.78358	24.0107	-4.57698	0.00426301	1.45778	-2.85801	0.00621935	s	down	24.3207	24.4222	25.039	23.7344	22.5371	7_14
CSUI_000951	0.101558	24.0107	0.339915	0.746046	-5.8133	0.323858	0.765494	n.s.	NA	24.3207	24.4222	25.039	23.7344	22.5371	7_8
CSUI_000951	0.616806	24.0107	2.61828	0.0414489	-3.48115	2.03901	0.0510212	n.s.	NA	24.3207	24.4222	25.039	23.7344	22.5371	8_10
CSUI_000951	-0.687872	24.0107	-6.4451	0.000749546	5.72106	-3.37078	0.00128706	s	NA	24.3207	24.4222	25.039	23.7344	22.5371	8_12
CSUI_000951	-1.88514	24.0107	-14.8584	8.15008e-06	23.6948	-4.4612	2.78381e-05	s	down	24.3207	24.4222	25.039	23.7344	22.5371	8_14
CSUI_000954	-1.50215	24.3415	-8.25876	0.00021752	11.3012	-3.69775	0.000433395	s	down	24.5774	24.9502	25.3199	23.8178	23.0424	10_12
CSUI_000954	-2.27753	24.3415	-22.265	6.77599e-07	36.8831	-4.96768	3.99054e-06	s	down	24.5774	24.9502	25.3199	23.8178	23.0424	10_14
CSUI_000954	-0.775379	24.3415	-4.88018	0.00313298	1.91878	-2.95438	0.00468697	s	NA	24.5774	24.9502	25.3199	23.8178	23.0424	12_14
CSUI_000954	0.742512	24.3415	9.09095	7.9002e-05	12.831	3.94741	0.000180269	s	NA	24.5774	24.9502	25.3199	23.8178	23.0424	7_10
CSUI_000954	-0.759637	24.3415	-5.63505	0.00152035	3.87006	-3.17077	0.00242606	s	NA	24.5774	24.9502	25.3199	23.8178	23.0424	7_12
CSUI_000954	-1.53502	24.3415	-23.2136	3.91679e-08	38.0097	-5.49456	4.21808e-07	s	down	24.5774	24.9502	25.3199	23.8178	23.0424	7_14
CSUI_000954	0.372796	24.3415	5.14511	0.00150618	2.39665	3.17349	0.00240659	s	NA	24.5774	24.9502	25.3199	23.8178	23.0424	7_8
CSUI_000954	0.369716	24.3415	3.0913	0.0223782	-3.14881	2.28389	0.0287494	s	NA	24.5774	24.9502	25.3199	23.8178	23.0424	8_10
CSUI_000954	-1.13243	24.3415	-7.71819	0.000304141	9.74254	-3.61175	0.000578967	s	down	24.5774	24.9502	25.3199	23.8178	23.0424	8_12
CSUI_000954	-1.90781	24.3415	-34.6314	5.02349e-13	49.862	-7.22466	3.26822e-11	s	down	24.5774	24.9502	25.3199	23.8178	23.0424	8_14
CSUI_000956	-1.86806	19.2436	-9.35491	6.19896e-05	10.8795	-4.00511	0.000146591	s	down	20.0166	20.1068	20.5217	18.6537	16.9217	10_12
CSUI_000956	-3.60001	19.2436	-13.4069	2.66342e-06	17.6863	-4.6952	1.13955e-05	s	down	20.0166	20.1068	20.5217	18.6537	16.9217	10_14
CSUI_000956	-1.73195	19.2436	-9.0767	2.62496e-05	10.2783	-4.20378	7.1578e-05	s	down	20.0166	20.1068	20.5217	18.6537	16.9217	12_14
CSUI_000956	0.505122	19.2436	1.58018	0.158357	-5.75508	1.41062	0.178044	n.s.	NA	20.0166	20.1068	20.5217	18.6537	16.9217	7_10
CSUI_000956	-1.36294	19.2436	-3.06147	0.0212941	-2.65425	-2.30273	0.0274939	s	down	20.0166	20.1068	20.5217	18.6537	16.9217	7_12
CSUI_000956	-3.09489	19.2436	-7.53811	0.000255413	7.49652	-3.65677	0.000498126	s	down	20.0166	20.1068	20.5217	18.6537	16.9217	7_14
CSUI_000956	0.0901655	19.2436	0.304657	0.769887	-6.48934	0.292522	0.788057	n.s.	NA	20.0166	20.1068	20.5217	18.6537	16.9217	7_8
CSUI_000956	0.414957	19.2436	3.32512	0.0026824	-3.2336	3.00197	0.00406124	s	NA	20.0166	20.1068	20.5217	18.6537	16.9217	8_10
CSUI_000956	-1.45311	19.2436	-6.41019	0.000200162	4.7142	-3.71881	0.00040324	s	down	20.0166	20.1068	20.5217	18.6537	16.9217	8_12
CSUI_000956	-3.18505	19.2436	-11.5142	4.611e-06	14.7447	-4.58175	1.75835e-05	s	down	20.0166	20.1068	20.5217	18.6537	16.9217	8_14
CSUI_000967	-1.94308	22.0237	-7.69008	0.000183845	8.28235	-3.74024	0.000374049	s	down	22.7502	23.1215	23.6942	21.7511	18.7961	10_12
CSUI_000967	-4.89809	22.0237	-30.2897	1.01218e-14	38.4052	-7.73772	1.27213e-12	s	down	22.7502	23.1215	23.6942	21.7511	18.7961	10_14
CSUI_000967	-2.95502	22.0237	-12.28	1.07602e-05	17.5629	-4.4013	3.46658e-05	s	down	22.7502	23.1215	23.6942	21.7511	18.7961	12_14
CSUI_000967	0.943985	22.0237	5.78154	4.03894e-05	3.13849	4.10524	0.000102739	s	NA	22.7502	23.1215	23.6942	21.7511	18.7961	7_10
CSUI_000967	-0.999091	22.0237	-3.22203	0.0165557	-2.72474	-2.39643	0.0218295	s	NA	22.7502	23.1215	23.6942	21.7511	18.7961	7_12
CSUI_000967	-3.95411	22.0237	-21.3722	1.21848e-08	30.0861	-5.69712	1.65762e-07	s	down	22.7502	23.1215	23.6942	21.7511	18.7961	7_14
CSUI_000967	0.371314	22.0237	2.39922	0.0316224	-4.69244	2.14915	0.0397075	s	NA	22.7502	23.1215	23.6942	21.7511	18.7961	7_8
CSUI_000967	0.572671	22.0237	4.31449	0.00015147	-0.826497	3.78865	0.000316564	s	NA	22.7502	23.1215	23.6942	21.7511	18.7961	8_10
CSUI_000967	-1.37041	22.0237	-5.17047	0.00147781	2.05465	-3.17901	0.002365	s	down	22.7502	23.1215	23.6942	21.7511	18.7961	8_12
CSUI_000967	-4.32542	22.0237	-27.3231	2.21067e-14	35.9018	-7.63774	2.42079e-12	s	down	22.7502	23.1215	23.6942	21.7511	18.7961	8_14
CSUI_000974	-1.54518	21.0384	-15.6919	3.81531e-10	26.829	-6.2614	9.19332e-09	s	down	20.9834	21.8017	22.45	20.9049	19.0522	10_12
CSUI_000974	-3.39788	21.0384	-34.3062	1.43249e-14	49.9455	-7.69342	1.68363e-12	s	down	20.9834	21.8017	22.45	20.9049	19.0522	10_14
CSUI_000974	-1.8527	21.0384	-20.0718	6.84854e-20	33.861	-9.13002	4.73405e-17	s	down	20.9834	21.8017	22.45	20.9049	19.0522	12_14
CSUI_000974	1.46662	21.0384	14.2836	1.67311e-08	24.1535	5.6428	2.11724e-07	s	up	20.9834	21.8017	22.45	20.9049	19.0522	7_10
CSUI_000974	-0.0785576	21.0384	-0.689296	0.510086	-7.85758	-0.658704	0.536728	n.s.	NA	20.9834	21.8017	22.45	20.9049	19.0522	7_12
CSUI_000974	-1.93126	21.0384	-17.0995	9.0535e-08	29.2713	-5.34476	8.34431e-07	s	down	20.9834	21.8017	22.45	20.9049	19.0522	7_14
CSUI_000974	0.818225	21.0384	4.60747	0.00392348	1.14747	2.88425	0.00575895	s	NA	20.9834	21.8017	22.45	20.9049	19.0522	7_8
CSUI_000974	0.648398	21.0384	4.46482	0.00384534	0.0854406	2.89058	0.00565402	s	NA	20.9834	21.8017	22.45	20.9049	19.0522	8_10
CSUI_000974	-0.896783	21.0384	-5.81972	0.00113211	4.02964	-3.25545	0.00186465	s	NA	20.9834	21.8017	22.45	20.9049	19.0522	8_12
CSUI_000974	-2.74948	21.0384	-17.4045	2.37269e-06	29.9055	-4.71878	1.04011e-05	s	down	20.9834	21.8017	22.45	20.9049	19.0522	8_14
CSUI_000983	-0.795582	19.3915	-4.9185	0.00193135	1.3417	-3.10059	0.00301153	s	NA	18.8661	19.5011	20.526	19.7305	18.3335	10_12
CSUI_000983	-2.1925	19.3915	-12.5522	8.91416e-06	20.7235	-4.44196	2.99667e-05	s	down	18.8661	19.5011	20.526	19.7305	18.3335	10_14
CSUI_000983	-1.39691	19.3915	-6.07047	0.00103549	4.91897	-3.2807	0.00172141	s	down	18.8661	19.5011	20.526	19.7305	18.3335	12_14
CSUI_000983	1.6599	19.3915	12.2615	7.55233e-07	20.0509	4.94659	4.32989e-06	s	up	18.8661	19.5011	20.526	19.7305	18.3335	7_10
CSUI_000983	0.864321	19.3915	4.10433	0.0066599	-0.778025	2.71339	0.00940961	s	NA	18.8661	19.5011	20.526	19.7305	18.3335	7_12
CSUI_000983	-0.532593	19.3915	-2.59181	0.0410881	-4.64178	-2.04264	0.0506164	n.s.	NA	18.8661	19.5011	20.526	19.7305	18.3335	7_14
CSUI_000983	0.634985	19.3915	3.96847	0.00572467	-0.906681	2.76315	0.00817387	s	NA	18.8661	19.5011	20.526	19.7305	18.3335	7_8
CSUI_000983	1.02492	19.3915	8.28282	1.4565e-06	10.4266	4.81711	7.1401e-06	s	up	18.8661	19.5011	20.526	19.7305	18.3335	8_10
CSUI_000983	0.229336	19.3915	1.72528	0.116677	-6.65621	1.56887	0.133477	n.s.	NA	18.8661	19.5011	20.526	19.7305	18.3335	8_12
CSUI_000983	-1.16758	19.3915	-6.05247	0.000845443	4.46736	-3.33747	0.0014337	s	down	18.8661	19.5011	20.526	19.7305	18.3335	8_14
CSUI_000999	-0.328379	24.4579	-3.44113	0.0027814	-3.02452	-2.99092	0.00420136	s	NA	21.8203	24.2237	26.6451	26.3167	23.2839	10_12
CSUI_000999	-3.36114	24.4579	-20.7978	7.38606e-07	34.7884	-4.95093	4.26134e-06	s	down	21.8203	24.2237	26.6451	26.3167	23.2839	10_14
CSUI_000999	-3.03276	24.4579	-19.6183	4.65134e-07	33.1818	-5.04016	2.97671e-06	s	down	21.8203	24.2237	26.6451	26.3167	23.2839	12_14
CSUI_000999	4.82479	24.4579	41.1553	2.75588e-09	54.9609	5.94552	4.86125e-08	s	up	21.8203	24.2237	26.6451	26.3167	23.2839	7_10
CSUI_000999	4.49641	24.4579	41.7774	3.62106e-12	55.4452	6.95123	1.82872e-10	s	up	21.8203	24.2237	26.6451	26.3167	23.2839	7_12
CSUI_000999	1.46365	24.4579	8.97403	0.000114943	12.536	3.85667	0.000248636	s	up	21.8203	24.2237	26.6451	26.3167	23.2839	7_14
CSUI_000999	2.40346	24.4579	11.6722	3.22721e-05	19.2738	4.15681	8.48016e-05	s	up	21.8203	24.2237	26.6451	26.3167	23.2839	7_8
CSUI_000999	2.42133	24.4579	16.2466	2.63435e-06	27.8008	4.69745	1.13149e-05	s	up	21.8203	24.2237	26.6451	26.3167	23.2839	8_10
CSUI_000999	2.09295	24.4579	13.0871	1.06314e-05	21.9589	4.40392	3.43724e-05	s	up	21.8203	24.2237	26.6451	26.3167	23.2839	8_12
CSUI_000999	-0.939812	24.4579	-4.7394	0.00349335	0.922904	-2.92062	0.00517291	s	NA	21.8203	24.2237	26.6451	26.3167	23.2839	8_14
CSUI_001001	-1.14641	23.8502	-20.7083	1.99622e-13	30.1045	-7.34905	1.50192e-11	s	down	23.4587	24.3211	25.2342	24.0878	22.1564	10_12
CSUI_001001	-3.07775	23.8502	-40.1357	1.98511e-11	46.537	-6.70711	7.64995e-10	s	down	23.4587	24.3211	25.2342	24.0878	22.1564	10_14
CSUI_001001	-1.93134	23.8502	-26.6502	5.84924e-09	36.3857	-5.82101	9.06059e-08	s	down	23.4587	24.3211	25.2342	24.0878	22.1564	12_14
CSUI_001001	1.77554	23.8502	12.7664	1.39293e-05	18.9601	4.34497	4.2581e-05	s	up	23.4587	24.3211	25.2342	24.0878	22.1564	7_10
CSUI_001001	0.629126	23.8502	4.50747	0.00393173	0.536395	2.88359	0.00576877	s	NA	23.4587	24.3211	25.2342	24.0878	22.1564	7_12
CSUI_001001	-1.30222	23.8502	-7.06488	0.000452175	7.22504	-3.5076	0.000822407	s	down	23.4587	24.3211	25.2342	24.0878	22.1564	7_14
CSUI_001001	0.862443	23.8502	4.53434	0.00450481	1.17907	2.84046	0.00654192	s	NA	23.4587	24.3211	25.2342	24.0878	22.1564	7_8
CSUI_001001	0.913096	23.8502	11.0943	1.04056e-05	15.6185	4.40857	3.3859e-05	s	NA	23.4587	24.3211	25.2342	24.0878	22.1564	8_10
CSUI_001001	-0.233317	23.8502	-2.51554	0.0416036	-4.61597	-2.03746	0.0512058	n.s.	NA	23.4587	24.3211	25.2342	24.0878	22.1564	8_12
CSUI_001001	-2.16466	23.8502	-29.6265	8.48881e-11	39.0251	-6.49167	2.60795e-09	s	down	23.4587	24.3211	25.2342	24.0878	22.1564	8_14
CSUI_001005	-2.23756	20.6901	-18.6495	2.49486e-07	26.9637	-5.15809	1.85563e-06	s	down	19.9951	21.5851	22.8153	20.5778	18.4779	10_12
CSUI_001005	-4.33744	20.6901	-27.2676	1.16024e-08	35.8761	-5.70547	1.60423e-07	s	down	19.9951	21.5851	22.8153	20.5778	18.4779	10_14
CSUI_001005	-2.09988	20.6901	-22.3918	7.48927e-11	31.213	-6.51052	2.36661e-09	s	down	19.9951	21.5851	22.8153	20.5778	18.4779	12_14
CSUI_001005	2.82022	20.6901	28.779	7.63941e-18	37.2488	8.60488	2.64037e-15	s	up	19.9951	21.5851	22.8153	20.5778	18.4779	7_10
CSUI_001005	0.582662	20.6901	4.9455	0.00062707	1.08472	3.41963	0.00110138	s	NA	19.9951	21.5851	22.8153	20.5778	18.4779	7_12
CSUI_001005	-1.51722	20.6901	-10.7656	1.60897e-05	14.6589	-4.31322	4.7866e-05	s	down	19.9951	21.5851	22.8153	20.5778	18.4779	7_14
CSUI_001005	1.58998	20.6901	9.90089	3.12606e-05	13.2634	4.16408	8.2753e-05	s	up	19.9951	21.5851	22.8153	20.5778	18.4779	7_8
CSUI_001005	1.23024	20.6901	7.70992	0.000150835	8.24971	3.78969	0.000315415	s	up	19.9951	21.5851	22.8153	20.5778	18.4779	8_10
CSUI_001005	-1.00731	20.6901	-4.88702	0.00231951	1.48075	-3.04594	0.00356006	s	down	19.9951	21.5851	22.8153	20.5778	18.4779	8_12
CSUI_001005	-3.1072	20.6901	-13.7882	5.576e-06	20.1572	-4.54186	2.04614e-05	s	down	19.9951	21.5851	22.8153	20.5778	18.4779	8_14
CSUI_001006	-2.74455	20.9848	-6.48641	0.000285358	5.16805	-3.62824	0.00054622	s	down	20.7252	21.881	22.7767	20.0321	19.5413	10_12
CSUI_001006	-3.23537	20.9848	-7.04049	0.000109874	6.34211	-3.86768	0.000239875	s	down	20.7252	21.881	22.7767	20.0321	19.5413	10_14
CSUI_001006	-0.49082	20.9848	-1.49118	0.166055	-6.76628	-1.38499	0.186189	n.s.	NA	20.7252	21.881	22.7767	20.0321	19.5413	12_14
CSUI_001006	2.05149	20.9848	4.7161	0.00103128	0.588132	3.28185	0.00171544	s	up	20.7252	21.881	22.7767	20.0321	19.5413	7_10
CSUI_001006	-0.693059	20.9848	-2.15734	0.0427771	-5.73332	-2.02588	0.0525217	n.s.	NA	20.7252	21.881	22.7767	20.0321	19.5413	7_12
CSUI_001006	-1.18388	20.9848	-3.14467	0.0128172	-3.51434	-2.48881	0.0172204	s	down	20.7252	21.881	22.7767	20.0321	19.5413	7_14
CSUI_001006	1.15577	20.9848	3.45391	0.00404297	-2.33905	2.87479	0.00592098	s	up	20.7252	21.881	22.7767	20.0321	19.5413	7_8
CSUI_001006	0.895715	20.9848	1.68537	0.137503	-6.04033	1.48515	0.155866	n.s.	NA	20.7252	21.881	22.7767	20.0321	19.5413	8_10
CSUI_001006	-1.84883	20.9848	-5.31228	0.000119647	1.95409	-3.84685	0.000257851	s	down	20.7252	21.881	22.7767	20.0321	19.5413	8_12
CSUI_001006	-2.33965	20.9848	-5.23689	0.000682992	1.76617	-3.39632	0.00118735	s	down	20.7252	21.881	22.7767	20.0321	19.5413	8_14
CSUI_001007	-3.26715	21.1181	-8.84636	9.74604e-05	9.60557	-3.89683	0.000216405	s	down	21.9147	21.9073	22.8624	19.5952	19.32	10_12
CSUI_001007	-3.54236	21.1181	-11.1563	6.0961e-06	13.4224	-4.52303	2.19905e-05	s	down	21.9147	21.9073	22.8624	19.5952	19.32	10_14
CSUI_001007	-0.275209	21.1181	-0.461434	0.661125	-6.39922	-0.438361	0.684712	n.s.	NA	21.9147	21.9073	22.8624	19.5952	19.32	12_14
CSUI_001007	0.947665	21.1181	5.17119	2.13273e-05	1.2223	4.25052	6.03166e-05	s	NA	21.9147	21.9073	22.8624	19.5952	19.32	7_10
CSUI_001007	-2.31948	21.1181	-6.17466	0.000529752	4.12972	-3.46524	0.000947643	s	down	21.9147	21.9073	22.8624	19.5952	19.32	7_12
CSUI_001007	-2.59469	21.1181	-7.97352	0.000128786	7.79983	-3.82877	0.000274763	s	down	21.9147	21.9073	22.8624	19.5952	19.32	7_14
CSUI_001007	-0.00736998	21.1181	-0.0258794	0.980058	-6.76769	-0.0249968	0.981833	n.s.	NA	21.9147	21.9073	22.8624	19.5952	19.32	7_8
CSUI_001007	0.955035	21.1181	3.58717	0.00824454	-2.13442	2.64189	0.0114467	s	NA	21.9147	21.9073	22.8624	19.5952	19.32	8_10
CSUI_001007	-2.31211	21.1181	-7.86205	6.99369e-05	7.56725	-3.9765	0.000162877	s	down	21.9147	21.9073	22.8624	19.5952	19.32	8_12
CSUI_001007	-2.58732	21.1181	-6.15825	0.000552877	4.03015	-3.45374	0.000985307	s	down	21.9147	21.9073	22.8624	19.5952	19.32	8_14
CSUI_001009	-1.59791	24.7954	-8.39062	0.000186198	9.95208	-3.73704	0.000378348	s	down	24.6278	25.8084	26.4821	24.8842	22.1777	10_12
CSUI_001009	-4.3044	24.7954	-11.0532	4.28009e-05	14.0071	-4.09182	0.000107464	s	down	24.6278	25.8084	26.4821	24.8842	22.1777	10_14
CSUI_001009	-2.7065	24.7954	-12.9143	1.71891e-05	17.8243	-4.29859	5.04944e-05	s	down	24.6278	25.8084	26.4821	24.8842	22.1777	12_14
CSUI_001009	1.85437	24.7954	22.6917	2.30364e-07	30.9516	5.173	1.75108e-06	s	up	24.6278	25.8084	26.4821	24.8842	22.1777	7_10
CSUI_001009	0.256465	24.7954	1.1359	0.300533	-5.84553	1.03529	0.325521	n.s.	NA	24.6278	25.8084	26.4821	24.8842	22.1777	7_12
CSUI_001009	-2.45003	24.7954	-5.71888	0.00143659	3.71373	-3.1872	0.00230371	s	down	24.6278	25.8084	26.4821	24.8842	22.1777	7_14
CSUI_001009	1.1806	24.7954	5.49994	0.00172083	3.33622	3.13461	0.0027131	s	up	24.6278	25.8084	26.4821	24.8842	22.1777	7_8
CSUI_001009	0.673767	24.7954	4.4192	0.0046979	0.49487	2.82705	0.00680444	s	NA	24.6278	25.8084	26.4821	24.8842	22.1777	8_10
CSUI_001009	-0.924138	24.7954	-6.48696	0.000661657	5.60227	-3.40499	0.00115425	s	NA	24.6278	25.8084	26.4821	24.8842	22.1777	8_12
CSUI_001009	-3.63064	24.7954	-12.6054	1.95979e-05	17.2213	-4.26942	5.62263e-05	s	down	24.6278	25.8084	26.4821	24.8842	22.1777	8_14
CSUI_001020	-1.54975	27.7573	-8.01666	0.000236536	10.2154	-3.67641	0.000465993	s	down	27.9111	28.3605	29.1803	27.6305	25.7041	10_12
CSUI_001020	-3.47619	27.7573	-12.8509	1.7412e-05	20.4539	-4.29573	5.10542e-05	s	down	27.9111	28.3605	29.1803	27.6305	25.7041	10_14
CSUI_001020	-1.92644	27.7573	-19.9662	1.01813e-06	31.8702	-4.8881	5.40072e-06	s	down	27.9111	28.3605	29.1803	27.6305	25.7041	12_14
CSUI_001020	1.2692	27.7573	21.766	1.7719e-08	34.0384	5.63291	2.22696e-07	s	up	27.9111	28.3605	29.1803	27.6305	25.7041	7_10
CSUI_001020	-0.280542	27.7573	-1.56882	0.169126	-5.77903	-1.37502	0.189421	n.s.	NA	27.9111	28.3605	29.1803	27.6305	25.7041	7_12
CSUI_001020	-2.20698	27.7573	-8.54122	0.000166234	11.4858	-3.76547	0.000342827	s	down	27.9111	28.3605	29.1803	27.6305	25.7041	7_14
CSUI_001020	0.44941	27.7573	1.99368	0.095383	-4.39576	1.66766	0.110673	n.s.	NA	27.9111	28.3605	29.1803	27.6305	25.7041	7_8
CSUI_001020	0.819793	27.7573	3.66992	0.011227	-1.13992	2.53555	0.0152151	s	NA	27.9111	28.3605	29.1803	27.6305	25.7041	8_10
CSUI_001020	-0.729952	27.7573	-4.79285	0.00353834	1.53616	-2.91663	0.00523323	s	NA	27.9111	28.3605	29.1803	27.6305	25.7041	8_12
CSUI_001020	-2.65639	27.7573	-14.7922	9.89792e-06	24.0889	-4.41939	3.25613e-05	s	down	27.9111	28.3605	29.1803	27.6305	25.7041	8_14
CSUI_001025	-2.00984	23.8427	-11.0105	3.87043e-05	16.5364	-4.11508	9.89488e-05	s	down	24.4749	24.877	25.6621	23.6523	20.5487	10_12
CSUI_001025	-5.11339	23.8427	-21.2538	6.9617e-07	32.9075	-4.96243	4.06743e-06	s	down	24.4749	24.877	25.6621	23.6523	20.5487	10_14
CSUI_001025	-3.10354	23.8427	-20.2516	3.93198e-07	31.6579	-5.07222	2.62642e-06	s	down	24.4749	24.877	25.6621	23.6523	20.5487	12_14
CSUI_001025	1.18718	23.8427	11.672	2.10308e-08	17.3754	5.6033	2.54766e-07	s	up	24.4749	24.877	25.6621	23.6523	20.5487	7_10
CSUI_001025	-0.822658	23.8427	-4.01873	0.00733678	-0.900285	-2.68116	0.0102858	s	NA	24.4749	24.877	25.6621	23.6523	20.5487	7_12
CSUI_001025	-3.9262	23.8427	-15.1902	5.94947e-06	24.3446	-4.52818	2.15671e-05	s	down	24.4749	24.877	25.6621	23.6523	20.5487	7_14
CSUI_001025	0.402075	23.8427	1.6868	0.143693	-5.41265	1.46218	0.162482	n.s.	NA	24.4749	24.877	25.6621	23.6523	20.5487	7_8
CSUI_001025	0.785109	23.8427	3.49831	0.0131582	-2.13796	2.47946	0.0176464	s	NA	24.4749	24.877	25.6621	23.6523	20.5487	8_10
CSUI_001025	-1.22473	23.8427	-6.27531	0.000721377	5.17568	-3.38132	0.00124546	s	down	24.4749	24.877	25.6621	23.6523	20.5487	8_12
CSUI_001025	-4.32828	23.8427	-33.5776	1.62609e-09	45.1713	-6.03134	3.10246e-08	s	down	24.4749	24.877	25.6621	23.6523	20.5487	8_14
CSUI_001036	-1.74435	24.5992	-12.0149	2.42361e-05	19.9703	-4.2218	6.69785e-05	s	down	24.5429	25.3391	26.4485	24.7041	21.9616	10_12
CSUI_001036	-4.48688	24.5992	-28.8893	1.68253e-07	44.5381	-5.23138	1.37132e-06	s	down	24.5429	25.3391	26.4485	24.7041	21.9616	10_14
CSUI_001036	-2.74253	24.5992	-38.4426	5.35075e-16	53.2011	-8.10326	1.00304e-13	s	down	24.5429	25.3391	26.4485	24.7041	21.9616	12_14
CSUI_001036	1.90553	24.5992	12.6526	2.09889e-05	21.2832	4.2541	5.95835e-05	s	up	24.5429	25.3391	26.4485	24.7041	21.9616	7_10
CSUI_001036	0.161185	24.5992	0.951328	0.379456	-6.92921	0.8789	0.40635	n.s.	NA	24.5429	25.3391	26.4485	24.7041	21.9616	7_12
CSUI_001036	-2.58134	24.5992	-13.4738	1.45431e-05	23.0119	-4.3355	4.40916e-05	s	down	24.5429	25.3391	26.4485	24.7041	21.9616	7_14
CSUI_001036	0.796146	24.5992	5.79339	0.00123079	4.53076	3.23165	0.00200805	s	NA	24.5429	25.3391	26.4485	24.7041	21.9616	7_8
CSUI_001036	1.10939	24.5992	9.42496	7.42733e-05	13.7676	3.96216	0.000171195	s	up	24.5429	25.3391	26.4485	24.7041	21.9616	8_10
CSUI_001036	-0.634962	24.5992	-8.11309	1.65482e-05	10.0444	-4.307	4.88842e-05	s	NA	24.5429	25.3391	26.4485	24.7041	21.9616	8_12
CSUI_001036	-3.37749	24.5992	-37.0501	2.45605e-09	52.0896	-5.96435	4.39546e-08	s	down	24.5429	25.3391	26.4485	24.7041	21.9616	8_14
CSUI_001039	-1.20133	26.5221	-19.1955	1.10214e-06	29.2488	-4.87247	5.7716e-06	s	down	26.0926	27.1527	28.0524	26.8511	24.4605	10_12
CSUI_001039	-3.59188	26.5221	-36.0016	2.31434e-08	44.9579	-5.58669	2.74054e-07	s	down	26.0926	27.1527	28.0524	26.8511	24.4605	10_14
CSUI_001039	-2.39055	26.5221	-23.7738	6.4595e-07	34.4681	-4.97695	3.83273e-06	s	down	26.0926	27.1527	28.0524	26.8511	24.4605	12_14
CSUI_001039	1.95983	26.5221	21.2413	6.96994e-07	31.7996	4.9622	4.07009e-06	s	up	26.0926	27.1527	28.0524	26.8511	24.4605	7_10
CSUI_001039	0.758503	26.5221	9.24288	7.16342e-05	12.1727	3.97079	0.00016624	s	NA	26.0926	27.1527	28.0524	26.8511	24.4605	7_12
CSUI_001039	-1.63205	26.5221	-10.1258	6.80749e-05	14.4302	-3.98292	0.00015911	s	down	26.0926	27.1527	28.0524	26.8511	24.4605	7_14
CSUI_001039	1.06012	26.5221	7.8244	0.000273643	9.34858	3.63905	0.000527723	s	up	26.0926	27.1527	28.0524	26.8511	24.4605	7_8
CSUI_001039	0.899715	26.5221	13.7759	2.82568e-06	21.0305	4.6831	1.19465e-05	s	NA	26.0926	27.1527	28.0524	26.8511	24.4605	8_10
CSUI_001039	-0.301613	26.5221	-3.25419	0.0175813	-2.83458	-2.37432	0.0230335	s	NA	26.0926	27.1527	28.0524	26.8511	24.4605	8_12
CSUI_001039	-2.69216	26.5221	-32.036	2.79199e-08	42.2826	-5.554	3.20573e-07	s	down	26.0926	27.1527	28.0524	26.8511	24.4605	8_14
CSUI_001046	-1.22454	22.0832	-4.81495	0.00353214	1.53836	-2.91718	0.00522544	s	down	22.1807	22.4418	23.0789	21.8543	20.8623	10_12
CSUI_001046	-2.21654	22.0832	-12.2922	1.61682e-05	19.3197	-4.31214	4.80226e-05	s	down	22.1807	22.4418	23.0789	21.8543	20.8623	10_14
CSUI_001046	-0.992004	22.0832	-7.41921	0.000160559	7.99246	-3.77414	0.000333158	s	NA	22.1807	22.4418	23.0789	21.8543	20.8623	12_14
CSUI_001046	0.898198	22.0832	5.9165	0.000794663	4.0131	3.35465	0.00135695	s	NA	22.1807	22.4418	23.0789	21.8543	20.8623	7_10
CSUI_001046	-0.326341	22.0832	-1.9824	0.0943822	-5.82002	-1.67272	0.109615	n.s.	NA	22.1807	22.4418	23.0789	21.8543	20.8623	7_12
CSUI_001046	-1.31834	22.0832	-10.5931	7.07417e-06	15.5394	-4.49144	2.48692e-05	s	down	22.1807	22.4418	23.0789	21.8543	20.8623	7_14
CSUI_001046	0.261145	22.0832	1.82799	0.111279	-5.70923	1.59247	0.127631	n.s.	NA	22.1807	22.4418	23.0789	21.8543	20.8623	7_8
CSUI_001046	0.637053	22.0832	3.13364	0.0207405	-3.14352	2.31268	0.0268261	s	NA	22.1807	22.4418	23.0789	21.8543	20.8623	8_10
CSUI_001046	-0.587486	22.0832	-4.70785	0.00164625	0.529916	-3.14758	0.00260406	s	NA	22.1807	22.4418	23.0789	21.8543	20.8623	8_12
CSUI_001046	-1.57949	22.0832	-15.2871	1.05167e-09	24.4367	-6.10136	2.19461e-08	s	down	22.1807	22.4418	23.0789	21.8543	20.8623	8_14
CSUI_001049	-1.1898	24.5965	-8.56836	0.000173365	11.3479	-3.75497	0.00035534	s	down	24.6667	25.0317	25.6765	24.4867	23.1207	10_12
CSUI_001049	-2.55584	24.5965	-12.2946	3.82686e-05	18.9143	-4.11769	9.79974e-05	s	down	24.6667	25.0317	25.6765	24.4867	23.1207	10_14
CSUI_001049	-1.36604	24.5965	-13.046	5.37021e-05	20.5751	-4.0389	0.000129682	s	down	24.6667	25.0317	25.6765	24.4867	23.1207	12_14
CSUI_001049	1.00984	24.5965	21.3461	2.62175e-07	32.8734	5.14879	1.9254e-06	s	up	24.6667	25.0317	25.6765	24.4867	23.1207	7_10
CSUI_001049	-0.179954	24.5965	-1.04494	0.337695	-6.09555	-0.958729	0.363956	n.s.	NA	24.6667	25.0317	25.6765	24.4867	23.1207	7_12
CSUI_001049	-1.54599	24.5965	-6.53849	0.000745241	6.41488	-3.37237	0.00128067	s	down	24.6667	25.0317	25.6765	24.4867	23.1207	7_14
CSUI_001049	0.364998	24.5965	1.58358	0.166698	-4.71604	1.38289	0.186835	n.s.	NA	24.6667	25.0317	25.6765	24.4867	23.1207	7_8
CSUI_001049	0.644847	24.5965	3.14264	0.0213401	-2.2028	2.30191	0.0275501	s	NA	24.6667	25.0317	25.6765	24.4867	23.1207	8_10
CSUI_001049	-0.544952	24.5965	-3.40275	0.0156138	-1.75173	-2.41782	0.0206863	s	NA	24.6667	25.0317	25.6765	24.4867	23.1207	8_12
CSUI_001049	-1.91099	24.5965	-8.0613	0.000277629	10.1308	-3.63533	0.000533994	s	down	24.6667	25.0317	25.6765	24.4867	23.1207	8_14
CSUI_001050	-1.35517	25.7989	-18.1359	2.05308e-07	22.9708	-5.19447	1.60022e-06	s	down	25.5643	26.3091	27.186	25.8308	24.1153	10_12
CSUI_001050	-3.07062	25.7989	-31.8508	3.42412e-10	33.9811	-6.27825	8.39706e-09	s	down	25.5643	26.3091	27.186	25.8308	24.1153	10_14
CSUI_001050	-1.71545	25.7989	-14.3071	4.93211e-06	18.337	-4.56766	1.85144e-05	s	down	25.5643	26.3091	27.186	25.8308	24.1153	12_14
CSUI_001050	1.62169	25.7989	18.2789	1.60692e-08	23.1179	5.64974	2.04282e-07	s	up	25.5643	26.3091	27.186	25.8308	24.1153	7_10
CSUI_001050	0.266522	25.7989	1.99521	0.0884487	-5.11369	1.70364	0.103212	n.s.	NA	25.5643	26.3091	27.186	25.8308	24.1153	7_12
CSUI_001050	-1.44893	25.7989	-13.7493	4.10234e-06	17.6213	-4.60613	1.60324e-05	s	down	25.5643	26.3091	27.186	25.8308	24.1153	7_14
CSUI_001050	0.744821	25.7989	5.64091	0.00116346	3.28828	3.24769	0.00191031	s	NA	25.5643	26.3091	27.186	25.8308	24.1153	7_8
CSUI_001050	0.876872	25.7989	10.6873	8.27739e-06	12.8382	4.45788	2.8212e-05	s	NA	25.5643	26.3091	27.186	25.8308	24.1153	8_10
CSUI_001050	-0.478298	25.7989	-6.36469	6.40241e-05	4.23187	-3.99747	0.000150854	s	NA	25.5643	26.3091	27.186	25.8308	24.1153	8_12
CSUI_001050	-2.19375	25.7989	-18.0592	2.40389e-07	22.8494	-5.16504	1.80618e-06	s	down	25.5643	26.3091	27.186	25.8308	24.1153	8_14
CSUI_001058	-1.69952	21.7076	-19.8495	7.07185e-07	31.538	-4.95938	4.12307e-06	s	down	21.5469	22.6974	23.6756	21.9761	18.642	10_12
CSUI_001058	-5.03358	21.7076	-28.8867	1.8852e-07	41.1516	-5.21032	1.50327e-06	s	down	21.5469	22.6974	23.6756	21.9761	18.642	10_14
CSUI_001058	-3.33406	21.7076	-16.6108	4.58217e-06	26.6818	-4.58306	1.74996e-05	s	down	21.5469	22.6974	23.6756	21.9761	18.642	12_14
CSUI_001058	2.12874	21.7076	14.35	9.76988e-06	23.234	4.4222	3.22552e-05	s	up	21.5469	22.6974	23.6756	21.9761	18.642	7_10
CSUI_001058	0.429216	21.7076	3.37765	0.0158913	-2.52793	2.4114	0.0210187	s	NA	21.5469	22.6974	23.6756	21.9761	18.642	7_12
CSUI_001058	-2.90484	21.7076	-9.91862	8.08049e-05	14.5401	-3.942	0.000184003	s	down	21.5469	22.6974	23.6756	21.9761	18.642	7_14
CSUI_001058	1.15056	21.7076	7.32303	0.000403925	8.47099	3.53751	0.000745066	s	up	21.5469	22.6974	23.6756	21.9761	18.642	7_8
CSUI_001058	0.978179	21.7076	15.5837	2.9743e-08	24.8907	5.54294	3.36702e-07	s	NA	21.5469	22.6974	23.6756	21.9761	18.642	8_10
CSUI_001058	-0.721344	21.7076	-6.82288	0.000577796	6.58955	-3.44183	0.00102361	s	NA	21.5469	22.6974	23.6756	21.9761	18.642	8_12
CSUI_001058	-4.0554	21.7076	-21.673	1.00284e-06	33.7189	-4.89108	5.34782e-06	s	down	21.5469	22.6974	23.6756	21.9761	18.642	8_14
CSUI_001078	-1.24065	27.2226	-8.72042	0.000133349	9.09299	-3.82019	0.000283513	s	down	27.2502	27.9038	28.1531	26.9125	25.8716	10_12
CSUI_001078	-2.28153	27.2226	-12.6768	1.20902e-05	14.9958	-4.37596	3.80527e-05	s	down	27.2502	27.9038	28.1531	26.9125	25.8716	10_14
CSUI_001078	-1.04088	27.2226	-5.57606	0.00157766	2.99504	-3.16001	0.00250775	s	down	27.2502	27.9038	28.1531	26.9125	25.8716	12_14
CSUI_001078	0.90289	27.2226	12.8896	8.51207e-09	15.6097	5.75799	1.23224e-07	s	NA	27.2502	27.9038	28.1531	26.9125	25.8716	7_10
CSUI_001078	-0.337756	27.2226	-2.93137	0.0214008	-3.16207	-2.30084	0.027622	s	NA	27.2502	27.9038	28.1531	26.9125	25.8716	7_12
CSUI_001078	-1.37864	27.2226	-7.21177	0.000372813	6.29472	-3.55862	0.000693111	s	down	27.2502	27.9038	28.1531	26.9125	25.8716	7_14
CSUI_001078	0.653535	27.2226	4.70669	0.00319394	1.15444	2.94843	0.00477107	s	NA	27.2502	27.9038	28.1531	26.9125	25.8716	7_8
CSUI_001078	0.249355	27.2226	1.55753	0.170563	-5.35143	1.3704	0.190779	n.s.	NA	27.2502	27.9038	28.1531	26.9125	25.8716	8_10
CSUI_001078	-0.99129	27.2226	-8.01363	0.000110299	7.84569	-3.86674	0.000240613	s	NA	27.2502	27.9038	28.1531	26.9125	25.8716	8_12
CSUI_001078	-2.03217	27.2226	-8.37148	0.00016621	8.32399	-3.76551	0.000342827	s	down	27.2502	27.9038	28.1531	26.9125	25.8716	8_14
CSUI_001080	-2.18177	25.4425	-14.6912	4.16965e-06	18.5934	-4.60274	1.62403e-05	s	down	25.8195	25.9991	27.0873	24.9055	23.4146	10_12
CSUI_001080	-3.67267	25.4425	-13.843	5.31001e-06	17.3888	-4.55215	1.96417e-05	s	down	25.8195	25.9991	27.0873	24.9055	23.4146	10_14
CSUI_001080	-1.4909	25.4425	-9.60762	3.5026e-05	10.926	-4.13806	9.11286e-05	s	down	25.8195	25.9991	27.0873	24.9055	23.4146	12_14
CSUI_001080	1.26779	25.4425	11.6942	7.65929e-11	14.1958	6.50714	2.40658e-09	s	up	25.8195	25.9991	27.0873	24.9055	23.4146	7_10
CSUI_001080	-0.913974	25.4425	-5.29218	0.000828602	2.03064	-3.34306	0.0014086	s	NA	25.8195	25.9991	27.0873	24.9055	23.4146	7_12
CSUI_001080	-2.40487	25.4425	-8.45041	0.000143899	8.93852	-3.80137	0.000302744	s	down	25.8195	25.9991	27.0873	24.9055	23.4146	7_14
CSUI_001080	0.179642	25.4425	0.833277	0.435149	-6.07341	0.780412	0.462764	n.s.	NA	25.8195	25.9991	27.0873	24.9055	23.4146	7_8
CSUI_001080	1.08815	25.4425	4.82921	0.00271241	1.17251	2.99858	0.0041033	s	up	25.8195	25.9991	27.0873	24.9055	23.4146	8_10
CSUI_001080	-1.09362	25.4425	-6.61834	0.00021939	5.02384	-3.69558	0.000436412	s	down	25.8195	25.9991	27.0873	24.9055	23.4146	8_12
CSUI_001080	-2.58451	25.4425	-10.8893	1.75349e-05	13.1596	-4.29417	5.13739e-05	s	down	25.8195	25.9991	27.0873	24.9055	23.4146	8_14
CSUI_001093	-1.08787	21.6108	-6.96085	0.000308043	5.73392	-3.60844	0.000585589	s	down	21.7609	21.958	22.6562	21.5683	20.1113	10_12
CSUI_001093	-2.54489	21.6108	-9.99671	4.09487e-05	11.4071	-4.10206	0.000103803	s	down	21.7609	21.958	22.6562	21.5683	20.1113	10_14
CSUI_001093	-1.45702	21.6108	-5.39025	0.00179676	2.59753	-3.12192	0.00282275	s	down	21.7609	21.958	22.6562	21.5683	20.1113	12_14
CSUI_001093	0.89524	21.6108	3.36956	0.0139448	-1.9526	2.45868	0.018629	s	NA	21.7609	21.958	22.6562	21.5683	20.1113	7_10
CSUI_001093	-0.19263	21.6108	-1.11588	0.301356	-6.35537	-1.03353	0.326381	n.s.	NA	21.7609	21.958	22.6562	21.5683	20.1113	7_12
CSUI_001093	-1.64965	21.6108	-3.95404	0.00789227	-0.447147	-2.65664	0.0109825	s	down	21.7609	21.958	22.6562	21.5683	20.1113	7_14
CSUI_001093	0.197126	21.6108	0.816974	0.444261	-5.81225	0.765018	0.47191	n.s.	NA	21.7609	21.958	22.6562	21.5683	20.1113	7_8
CSUI_001093	0.698115	21.6108	4.22123	0.00482981	-0.395404	2.81817	0.00697724	s	NA	21.7609	21.958	22.6562	21.5683	20.1113	8_10
CSUI_001093	-0.389755	21.6108	-3.33188	0.00843892	-2.7161	-2.63398	0.0116873	s	NA	21.7609	21.958	22.6562	21.5683	20.1113	8_12
CSUI_001093	-1.84678	21.6108	-9.06142	4.06347e-05	9.78405	-4.10384	0.00010322	s	down	21.7609	21.958	22.6562	21.5683	20.1113	8_14
CSUI_001094	-1.71153	20.6671	-7.33435	0.000128984	7.55691	-3.82839	0.000275132	s	down	20.5055	21.8297	22.5808	20.8693	17.5513	10_12
CSUI_001094	-5.02949	20.6671	-17.3165	1.0351e-06	26.8619	-4.88485	5.46713e-06	s	down	20.5055	21.8297	22.5808	20.8693	17.5513	10_14
CSUI_001094	-3.31796	20.6671	-18.947	1.41854e-10	29.0023	-6.41389	3.99214e-09	s	down	20.5055	21.8297	22.5808	20.8693	17.5513	12_14
CSUI_001094	2.0753	20.6671	10.2317	4.98657e-06	14.15	4.56535	1.86701e-05	s	up	20.5055	21.8297	22.5808	20.8693	17.5513	7_10
CSUI_001094	0.363766	20.6671	1.26744	0.247994	-6.82337	1.15523	0.271647	n.s.	NA	20.5055	21.8297	22.5808	20.8693	17.5513	7_12
CSUI_001094	-2.95419	20.6671	-8.6971	0.00014154	11.0762	-3.80546	0.000298406	s	down	20.5055	21.8297	22.5808	20.8693	17.5513	7_14
CSUI_001094	1.32425	20.6671	6.48238	9.94742e-05	5.62527	3.89187	0.00022039	s	up	20.5055	21.8297	22.5808	20.8693	17.5513	7_8
CSUI_001094	0.751047	20.6671	3.02309	0.0209341	-3.68862	2.30917	0.0270576	s	NA	20.5055	21.8297	22.5808	20.8693	17.5513	8_10
CSUI_001094	-0.960487	20.6671	-3.40165	0.0122684	-2.62578	-2.50433	0.0165394	s	NA	20.5055	21.8297	22.5808	20.8693	17.5513	8_12
CSUI_001094	-4.27845	20.6671	-12.9692	1.06144e-05	19.8326	-4.40426	3.43724e-05	s	down	20.5055	21.8297	22.5808	20.8693	17.5513	8_14
CSUI_001097	-1.91445	24.8413	-12.3131	1.04348e-05	17.9737	-4.40796	3.39092e-05	s	down	25.266	25.6452	26.3096	24.3952	22.5881	10_12
CSUI_001097	-3.72151	24.8413	-14.5675	4.89198e-06	21.8482	-4.56937	1.83969e-05	s	down	25.266	25.6452	26.3096	24.3952	22.5881	10_14
CSUI_001097	-1.80707	24.8413	-8.73694	0.000148488	10.9018	-3.79358	0.000310979	s	down	25.266	25.6452	26.3096	24.3952	22.5881	12_14
CSUI_001097	1.04359	24.8413	9.48113	2.44265e-06	12.0055	4.71286	1.06487e-05	s	up	25.266	25.6452	26.3096	24.3952	22.5881	7_10
CSUI_001097	-0.870854	24.8413	-5.63468	0.000678862	3.05354	-3.39798	0.00118165	s	NA	25.266	25.6452	26.3096	24.3952	22.5881	7_12
CSUI_001097	-2.67792	24.8413	-12.3244	1.66143e-05	18.0834	-4.30612	4.90533e-05	s	down	25.266	25.6452	26.3096	24.3952	22.5881	7_14
CSUI_001097	0.37921	24.8413	1.55024	0.171904	-5.48201	1.36611	0.192163	n.s.	NA	25.266	25.6452	26.3096	24.3952	22.5881	7_8
CSUI_001097	0.664383	24.8413	2.37026	0.0561765	-4.41281	1.90966	0.0676	n.s.	NA	25.266	25.6452	26.3096	24.3952	22.5881	8_10
CSUI_001097	-1.25006	24.8413	-5.38083	0.00152739	2.79046	-3.16943	0.002436	s	down	25.266	25.6452	26.3096	24.3952	22.5881	8_12
CSUI_001097	-3.05713	24.8413	-28.937	1.4291e-12	38.2437	-7.0812	7.90295e-11	s	down	25.266	25.6452	26.3096	24.3952	22.5881	8_14
CSUI_001098	-1.82839	20.8618	-1.61045	0.160817	-5.70402	-1.40233	0.180664	n.s.	NA	20.7977	21.4602	22.3026	20.4742	19.2745	10_12
CSUI_001098	-3.0281	20.8618	-5.33538	0.00172991	2.43476	-3.13307	0.00272624	s	down	20.7977	21.4602	22.3026	20.4742	19.2745	10_14
CSUI_001098	-1.19971	20.8618	-1.09723	0.316458	-6.45598	-1.00176	0.342	n.s.	NA	20.7977	21.4602	22.3026	20.4742	19.2745	12_14
CSUI_001098	1.50496	20.8618	2.99836	0.0226878	-3.82246	2.27865	0.029118	s	up	20.7977	21.4602	22.3026	20.4742	19.2745	7_10
CSUI_001098	-0.323428	20.8618	-0.366256	0.727241	-7.25713	-0.348798	0.747934	n.s.	NA	20.7977	21.4602	22.3026	20.4742	19.2745	7_12
CSUI_001098	-1.52314	20.8618	-3.62176	0.00741747	-2.47436	-2.6775	0.0103818	s	down	20.7977	21.4602	22.3026	20.4742	19.2745	7_14
CSUI_001098	0.662566	20.8618	2.00204	0.0549401	-5.8372	1.91935	0.0662276	n.s.	NA	20.7977	21.4602	22.3026	20.4742	19.2745	7_8
CSUI_001098	0.842391	20.8618	1.58226	0.162657	-6.57739	1.39619	0.182508	n.s.	NA	20.7977	21.4602	22.3026	20.4742	19.2745	8_10
CSUI_001098	-0.985995	20.8618	-1.13864	0.299791	-6.65094	-1.03688	0.324781	n.s.	NA	20.7977	21.4602	22.3026	20.4742	19.2745	8_12
CSUI_001098	-2.18571	20.8618	-5.21344	0.00090233	1.78461	-3.31933	0.00152084	s	down	20.7977	21.4602	22.3026	20.4742	19.2745	8_14
CSUI_001107	-1.20648	23.6278	-14.5927	2.7607e-06	25.084	-4.68786	1.17231e-05	s	down	23.4308	24.0772	24.6079	23.4014	22.6217	10_12
CSUI_001107	-1.9862	23.6278	-14.3633	9.39356e-06	24.777	-4.43068	3.12814e-05	s	down	23.4308	24.0772	24.6079	23.4014	22.6217	10_14
CSUI_001107	-0.779716	23.6278	-4.0017	0.00778334	-0.421458	-2.66133	0.0108432	s	NA	23.4308	24.0772	24.6079	23.4014	22.6217	12_14
CSUI_001107	1.17713	23.6278	11.3355	3.17829e-05	18.4271	4.1603	8.38348e-05	s	up	23.4308	24.0772	24.6079	23.4014	22.6217	7_10
CSUI_001107	-0.0293547	23.6278	-0.363611	0.728018	-7.8875	-0.347763	0.748664	n.s.	NA	23.4308	24.0772	24.6079	23.4014	22.6217	7_12
CSUI_001107	-0.80907	23.6278	-3.94844	0.00830294	-0.606235	-2.6395	0.0115191	s	NA	23.4308	24.0772	24.6079	23.4014	22.6217	7_14
CSUI_001107	0.646403	23.6278	6.95589	0.000464627	7.66293	3.50036	0.00084256	s	NA	23.4308	24.0772	24.6079	23.4014	22.6217	7_8
CSUI_001107	0.530723	23.6278	4.57289	0.00393174	0.647439	2.88359	0.00576877	s	NA	23.4308	24.0772	24.6079	23.4014	22.6217	8_10
CSUI_001107	-0.675758	23.6278	-9.65428	1.01846e-05	14.145	-4.41322	3.32866e-05	s	NA	23.4308	24.0772	24.6079	23.4014	22.6217	8_12
CSUI_001107	-1.45547	23.6278	-6.20604	0.000965819	5.70998	-3.3003	0.00161725	s	down	23.4308	24.0772	24.6079	23.4014	22.6217	8_14
CSUI_001117	-0.378734	24.8555	-4.9178	0.00185049	1.14211	-3.11323	0.00289892	s	NA	24.8624	25.1672	25.2312	24.8525	24.1518	10_12
CSUI_001117	-1.07936	24.8555	-13.6142	2.75444e-07	17.727	-5.13952	1.99684e-06	s	down	24.8624	25.1672	25.2312	24.8525	24.1518	10_14
CSUI_001117	-0.70063	24.8555	-15.0738	4.22674e-11	19.6022	-6.5959	1.4473e-09	s	NA	24.8624	25.1672	25.2312	24.8525	24.1518	12_14
CSUI_001117	0.368806	24.8555	5.81799	7.31222e-05	3.0272	3.96589	0.000169014	s	NA	24.8624	25.1672	25.2312	24.8525	24.1518	7_10
CSUI_001117	-0.00992877	24.8555	-0.127213	0.901728	-7.3665	-0.123478	0.911203	n.s.	NA	24.8624	25.1672	25.2312	24.8525	24.1518	7_12
CSUI_001117	-0.710559	24.8555	-9.87274	1.13731e-05	11.639	-4.38927	3.63336e-05	s	NA	24.8624	25.1672	25.2312	24.8525	24.1518	7_14
CSUI_001117	0.304772	24.8555	4.58326	0.00118246	0.579115	3.24308	0.00193835	s	NA	24.8624	25.1672	25.2312	24.8525	24.1518	7_8
CSUI_001117	0.0640336	24.8555	0.754861	0.474775	-6.98651	0.714731	0.502778	n.s.	NA	24.8624	25.1672	25.2312	24.8525	24.1518	8_10
CSUI_001117	-0.314701	24.8555	-3.76525	0.00542973	-1.59803	-2.78037	0.00777684	s	NA	24.8624	25.1672	25.2312	24.8525	24.1518	8_12
CSUI_001117	-1.01533	24.8555	-11.0205	3.52135e-06	13.7295	-4.6378	1.42191e-05	s	down	24.8624	25.1672	25.2312	24.8525	24.1518	8_14
CSUI_001127	-0.154351	24.0593	-1.98708	0.0829049	-6.0238	-1.73407	0.0970911	n.s.	NA	23.8756	23.9234	24.4033	24.249	23.8449	10_12
CSUI_001127	-0.558389	24.0593	-6.62669	0.000618804	5.74198	-3.42324	0.00108911	s	NA	23.8756	23.9234	24.4033	24.249	23.8449	10_14
CSUI_001127	-0.404037	24.0593	-5.0986	0.0013358	1.66033	-3.20818	0.00216214	s	NA	23.8756	23.9234	24.4033	24.249	23.8449	12_14
CSUI_001127	0.527701	24.0593	5.71305	0.00137455	3.4779	3.19994	0.00221772	s	NA	23.8756	23.9234	24.4033	24.249	23.8449	7_10
CSUI_001127	0.37335	24.0593	5.63217	0.000159103	2.93128	3.77641	0.000330518	s	NA	23.8756	23.9234	24.4033	24.249	23.8449	7_12
CSUI_001127	-0.0306876	24.0593	-0.3307	0.751626	-7.84666	-0.316496	0.770577	n.s.	NA	23.8756	23.9234	24.4033	24.249	23.8449	7_14
CSUI_001127	0.0478204	24.0593	0.741009	0.469678	-7.41355	0.723004	0.49757	n.s.	NA	23.8756	23.9234	24.4033	24.249	23.8449	7_8
CSUI_001127	0.479881	24.0593	4.69212	0.00327414	0.734993	2.94075	0.00487703	s	NA	23.8756	23.9234	24.4033	24.249	23.8449	8_10
CSUI_001127	0.32553	24.0593	4.41037	0.00186212	-0.329837	3.11139	0.00291425	s	NA	23.8756	23.9234	24.4033	24.249	23.8449	8_12
CSUI_001127	-0.078508	24.0593	-0.731888	0.4922	-7.6397	-0.686814	0.51949	n.s.	NA	23.8756	23.9234	24.4033	24.249	23.8449	8_14
CSUI_001129	-3.09327	22.5745	-9.77837	6.82973e-05	14.7652	-3.98214	0.000159529	s	down	23.5633	24.0637	24.7618	21.6685	18.8154	10_12
CSUI_001129	-5.94638	22.5745	-15.9875	4.82042e-06	27.5493	-4.57246	1.82083e-05	s	down	23.5633	24.0637	24.7618	21.6685	18.8154	10_14
CSUI_001129	-2.85311	22.5745	-5.75084	0.00140983	4.31557	-3.19263	0.00226597	s	down	23.5633	24.0637	24.7618	21.6685	18.8154	12_14
CSUI_001129	1.19853	22.5745	6.40047	3.14614e-05	5.22593	4.16262	8.31651e-05	s	up	23.5633	24.0637	24.7618	21.6685	18.8154	7_10
CSUI_001129	-1.89475	22.5745	-7.36622	0.000217222	8.22832	-3.6981	0.000432878	s	down	23.5633	24.0637	24.7618	21.6685	18.8154	7_12
CSUI_001129	-4.74786	22.5745	-11.7603	2.89029e-05	19.4122	-4.18194	7.74386e-05	s	down	23.5633	24.0637	24.7618	21.6685	18.8154	7_14
CSUI_001129	0.500494	22.5745	2.44562	0.0379682	-4.79372	2.0752	0.0470402	s	NA	23.5633	24.0637	24.7618	21.6685	18.8154	7_8
CSUI_001129	0.698032	22.5745	3.95372	0.000819769	-1.74502	3.34603	0.0013953	s	NA	23.5633	24.0637	24.7618	21.6685	18.8154	8_10
CSUI_001129	-2.39524	22.5745	-7.0144	0.000472234	7.54867	-3.49603	0.000854394	s	down	23.5633	24.0637	24.7618	21.6685	18.8154	8_12
CSUI_001129	-5.24835	22.5745	-15.4616	5.58167e-06	26.5593	-4.54165	2.04686e-05	s	down	23.5633	24.0637	24.7618	21.6685	18.8154	8_14
CSUI_001136	-2.03907	24.0534	-11.5693	2.7722e-05	13.8226	-4.19142	7.48731e-05	s	down	24.6977	24.8675	25.363	23.324	22.0297	10_12
CSUI_001136	-3.33336	24.0534	-10.4929	4.7584e-05	11.8841	-4.06719	0.000117525	s	down	24.6977	24.8675	25.363	23.324	22.0297	10_14
CSUI_001136	-1.29429	24.0534	-6.69349	0.000535927	5.36492	-3.46213	0.000957569	s	down	24.6977	24.8675	25.363	23.324	22.0297	12_14
CSUI_001136	0.665297	24.0534	6.13854	0.000177116	3.806	3.7496	0.000362492	s	NA	24.6977	24.8675	25.363	23.324	22.0297	7_10
CSUI_001136	-1.37378	24.0534	-7.32704	0.00025051	6.63425	-3.66174	0.000490118	s	down	24.6977	24.8675	25.363	23.324	22.0297	7_12
CSUI_001136	-2.66806	24.0534	-7.54969	0.00032129	6.79513	-3.5975	0.000608783	s	down	24.6977	24.8675	25.363	23.324	22.0297	7_14
CSUI_001136	0.169736	24.0534	0.70675	0.506546	-5.72429	0.664225	0.533359	n.s.	NA	24.6977	24.8675	25.363	23.324	22.0297	7_8
CSUI_001136	0.495562	24.0534	1.98412	0.0956054	-4.58752	1.66654	0.110885	n.s.	NA	24.6977	24.8675	25.363	23.324	22.0297	8_10
CSUI_001136	-1.54351	24.0534	-10.0639	3.13358e-05	11.6022	-4.16353	8.28927e-05	s	down	24.6977	24.8675	25.363	23.324	22.0297	8_12
CSUI_001136	-2.8378	24.0534	-12.4012	1.36099e-05	15.0113	-4.35006	4.18358e-05	s	down	24.6977	24.8675	25.363	23.324	22.0297	8_14
CSUI_001137	-2.55658	22.7415	-17.998	2.13207e-10	25.8606	-6.35151	5.67767e-09	s	down	24.1286	24.5915	24.4106	21.854	18.6614	10_12
CSUI_001137	-5.74921	22.7415	-24.0331	1.74714e-09	32.6075	-6.01972	3.29441e-08	s	down	24.1286	24.5915	24.4106	21.854	18.6614	10_14
CSUI_001137	-3.19263	22.7415	-12.9136	4.96698e-06	18.5792	-4.56618	1.86112e-05	s	down	24.1286	24.5915	24.4106	21.854	18.6614	12_14
CSUI_001137	0.281963	22.7415	1.6414	0.114087	-6.38218	1.58009	0.130649	n.s.	NA	24.1286	24.5915	24.4106	21.854	18.6614	7_10
CSUI_001137	-2.27461	22.7415	-13.8142	9.01598e-14	19.8461	-7.45457	8.24105e-12	s	down	24.1286	24.5915	24.4106	21.854	18.6614	7_12
CSUI_001137	-5.46725	22.7415	-19.9789	1.98622e-07	28.234	-5.20062	1.55688e-06	s	down	24.1286	24.5915	24.4106	21.854	18.6614	7_14
CSUI_001137	0.462892	22.7415	2.8726	0.010776	-3.5671	2.54988	0.0146614	s	NA	24.1286	24.5915	24.4106	21.854	18.6614	7_8
CSUI_001137	-0.180929	22.7415	-1.28117	0.211354	-7.06745	-1.24985	0.233758	n.s.	NA	24.1286	24.5915	24.4106	21.854	18.6614	8_10
CSUI_001137	-2.7375	22.7415	-16.8471	2.15624e-15	24.367	-7.93201	3.17973e-13	s	down	24.1286	24.5915	24.4106	21.854	18.6614	8_12
CSUI_001137	-5.93014	22.7415	-25.6546	1.86056e-10	34.1375	-6.37243	5.04359e-09	s	down	24.1286	24.5915	24.4106	21.854	18.6614	8_14
CSUI_001147	-2.50379	24.9556	-21.1075	1.24032e-15	29.0032	-8.00038	1.95971e-13	s	down	25.7303	26.7237	27.3016	24.7978	20.2195	10_12
CSUI_001147	-7.08211	24.9556	-19.4041	7.09729e-07	26.8442	-4.95868	4.1314e-06	s	down	25.7303	26.7237	27.3016	24.7978	20.2195	10_14
CSUI_001147	-4.57832	24.9556	-12.4138	1.81419e-05	17.3541	-4.28661	5.27193e-05	s	down	25.7303	26.7237	27.3016	24.7978	20.2195	12_14
CSUI_001147	1.57128	24.9556	11.067	2.38132e-11	14.7078	6.6805	8.86782e-10	s	up	25.7303	26.7237	27.3016	24.7978	20.2195	7_10
CSUI_001147	-0.93251	24.9556	-6.26495	7.11863e-06	4.30867	-4.49011	2.50022e-05	s	NA	25.7303	26.7237	27.3016	24.7978	20.2195	7_12
CSUI_001147	-5.51083	24.9556	-16.4681	2.4986e-06	23.3173	-4.70824	1.08541e-05	s	down	25.7303	26.7237	27.3016	24.7978	20.2195	7_14
CSUI_001147	0.993408	24.9556	7.83226	6.13962e-09	8.34521	5.81291	9.38707e-08	s	NA	25.7303	26.7237	27.3016	24.7978	20.2195	7_8
CSUI_001147	0.577876	24.9556	4.75529	4.74617e-05	0.321463	4.06779	0.000117302	s	NA	25.7303	26.7237	27.3016	24.7978	20.2195	8_10
CSUI_001147	-1.92592	24.9556	-13.4468	3.39565e-11	18.892	-6.6283	1.20371e-09	s	down	25.7303	26.7237	27.3016	24.7978	20.2195	8_12
CSUI_001147	-6.50424	24.9556	-18.3486	8.67892e-07	25.7055	-4.91945	4.7666e-06	s	down	25.7303	26.7237	27.3016	24.7978	20.2195	8_14
CSUI_001172	-3.22968	23.8474	-4.88323	0.00202493	1.27251	-3.08655	0.00314415	s	down	25.6045	25.2271	25.1518	21.9221	21.3314	10_12
CSUI_001172	-3.82037	23.8474	-5.22086	0.00158294	2.06447	-3.15903	0.00251469	s	down	25.6045	25.2271	25.1518	21.9221	21.3314	10_14
CSUI_001172	-0.59069	23.8474	-0.967959	0.371003	-7.55653	-0.894595	0.397876	n.s.	NA	25.6045	25.2271	25.1518	21.9221	21.3314	12_14
CSUI_001172	-0.452757	23.8474	-0.930023	0.359285	-7.8703	-0.916729	0.386057	n.s.	NA	25.6045	25.2271	25.1518	21.9221	21.3314	7_10
CSUI_001172	-3.68244	23.8474	-5.40564	0.00136427	2.72083	-3.20211	0.00220275	s	down	25.6045	25.2271	25.1518	21.9221	21.3314	7_12
CSUI_001172	-4.27313	23.8474	-5.77352	0.000926933	3.82903	-3.31181	0.00155756	s	down	25.6045	25.2271	25.1518	21.9221	21.3314	7_14
CSUI_001172	-0.37736	23.8474	-0.767474	0.449537	-7.47359	-0.756186	0.477286	n.s.	NA	25.6045	25.2271	25.1518	21.9221	21.3314	7_8
CSUI_001172	-0.0753962	23.8474	-0.154597	0.878142	-8.28377	-0.153325	0.8894	n.s.	NA	25.6045	25.2271	25.1518	21.9221	21.3314	8_10
CSUI_001172	-3.30508	23.8474	-5.20868	0.0011383	2.11993	-3.25391	0.00187429	s	down	25.6045	25.2271	25.1518	21.9221	21.3314	8_12
CSUI_001172	-3.89577	23.8474	-5.42451	0.00126842	2.6324	-3.22303	0.00206366	s	down	25.6045	25.2271	25.1518	21.9221	21.3314	8_14
CSUI_001174	-0.608998	19.4988	-3.33311	0.00939418	-3.09931	-2.59737	0.0129196	s	NA	19.0313	19.8587	20.7231	20.1141	17.7637	10_12
CSUI_001174	-2.95947	19.4988	-14.2705	3.9273e-07	22.0656	-5.07245	2.62611e-06	s	down	19.0313	19.8587	20.7231	20.1141	17.7637	10_14
CSUI_001174	-2.35047	19.4988	-12.4889	6.92885e-07	18.9341	-4.96335	4.05466e-06	s	down	19.0313	19.8587	20.7231	20.1141	17.7637	12_14
CSUI_001174	1.69188	19.4988	8.80849	3.88128e-06	11.045	4.61764	1.53915e-05	s	up	19.0313	19.8587	20.7231	20.1141	17.7637	7_10
CSUI_001174	1.08288	19.4988	5.90514	0.000186316	3.61452	3.73688	0.000378518	s	up	19.0313	19.8587	20.7231	20.1141	17.7637	7_12
CSUI_001174	-1.26759	19.4988	-5.26763	0.00142951	2.11224	-3.18863	0.00229402	s	down	19.0313	19.8587	20.7231	20.1141	17.7637	7_14
CSUI_001174	0.827477	19.4988	3.80001	0.00556991	-1.34408	2.77208	0.00796628	s	NA	19.0313	19.8587	20.7231	20.1141	17.7637	7_8
CSUI_001174	0.864402	19.4988	5.24332	7.37576e-05	1.73784	3.96383	0.000170127	s	NA	19.0313	19.8587	20.7231	20.1141	17.7637	8_10
CSUI_001174	0.255404	19.4988	1.22824	0.25444	-7.09178	1.13963	0.278404	n.s.	NA	19.0313	19.8587	20.7231	20.1141	17.7637	8_12
CSUI_001174	-2.09507	19.4988	-10.5731	4.90554e-06	14.8739	-4.56879	1.84416e-05	s	down	19.0313	19.8587	20.7231	20.1141	17.7637	8_14
CSUI_001201	-1.44788	20.3469	-8.11452	2.04744e-08	8.62953	-5.60794	2.49666e-07	s	down	18.7608	21.4671	21.6165	20.1686	19.774	10_12
CSUI_001201	-1.84251	20.3469	-7.24697	1.11056e-06	6.68434	-4.87096	5.80199e-06	s	down	18.7608	21.4671	21.6165	20.1686	19.774	10_14
CSUI_001201	-0.394634	20.3469	-1.94486	0.0697941	-5.9334	-1.81324	0.0826735	n.s.	NA	18.7608	21.4671	21.6165	20.1686	19.774	12_14
CSUI_001201	2.85567	20.3469	11.2104	1.20654e-10	15.1698	6.43851	3.4751e-09	s	up	18.7608	21.4671	21.6165	20.1686	19.774	7_10
CSUI_001201	1.40779	20.3469	5.50889	2.4864e-05	2.60452	4.21603	6.8356e-05	s	up	18.7608	21.4671	21.6165	20.1686	19.774	7_12
CSUI_001201	1.01316	20.3469	3.65519	0.00529513	-2.03002	2.78851	0.00759686	s	up	18.7608	21.4671	21.6165	20.1686	19.774	7_14
CSUI_001201	2.70629	20.3469	10.0985	1.04634e-06	13.3319	4.88272	5.51863e-06	s	up	18.7608	21.4671	21.6165	20.1686	19.774	7_8
CSUI_001201	0.149377	20.3469	0.702486	0.491417	-7.49866	0.688057	0.518861	n.s.	NA	18.7608	21.4671	21.6165	20.1686	19.774	8_10
CSUI_001201	-1.2985	20.3469	-5.436	1.09089e-05	2.39697	-4.39833	3.5037e-05	s	down	18.7608	21.4671	21.6165	20.1686	19.774	8_12
CSUI_001201	-1.69314	20.3469	-6.65708	9.25803e-07	5.26542	-4.90679	5.02423e-06	s	down	18.7608	21.4671	21.6165	20.1686	19.774	8_14
CSUI_001205	-1.15662	24.8841	-26.1503	8.07181e-12	40.185	-6.83727	3.60528e-10	s	down	24.4513	25.4586	26.391	25.2344	22.8851	10_12
CSUI_001205	-3.50592	24.8841	-53.8946	1.18629e-09	60.6808	-6.08209	2.41627e-08	s	down	24.4513	25.4586	26.391	25.2344	22.8851	10_14
CSUI_001205	-2.3493	24.8841	-36.9213	1.10628e-08	49.9106	-5.71357	1.5413e-07	s	down	24.4513	25.4586	26.391	25.2344	22.8851	12_14
CSUI_001205	1.93966	24.8841	17.2718	3.49624e-06	28.7655	4.63928	1.4128e-05	s	up	24.4513	25.4586	26.391	25.2344	22.8851	7_10
CSUI_001205	0.783039	24.8841	7.45402	0.000357928	8.68266	3.56931	0.000669148	s	NA	24.4513	25.4586	26.391	25.2344	22.8851	7_12
CSUI_001205	-1.56626	24.8841	-10.4882	5.95227e-05	16.2395	-4.0147	0.000141544	s	down	24.4513	25.4586	26.391	25.2344	22.8851	7_14
CSUI_001205	1.00728	24.8841	8.75771	0.000158411	12.2674	3.7775	0.000329329	s	up	24.4513	25.4586	26.391	25.2344	22.8851	7_8
CSUI_001205	0.932379	24.8841	12.2279	1.90172e-05	19.6796	4.27613	5.48307e-05	s	NA	24.4513	25.4586	26.391	25.2344	22.8851	8_10
CSUI_001205	-0.22424	24.8841	-2.54393	0.0453263	-4.47661	-2.00161	0.0553993	n.s.	NA	24.4513	25.4586	26.391	25.2344	22.8851	8_12
CSUI_001205	-2.57354	24.8841	-21.6073	1.0114e-06	34.8367	-4.88941	5.37532e-06	s	down	24.4513	25.4586	26.391	25.2344	22.8851	8_14
CSUI_001206	-1.25017	21.5569	-3.40346	0.0146327	-2.45419	-2.44134	0.0194751	s	down	21.2713	22.5804	23.1519	21.9018	18.8791	10_12
CSUI_001206	-4.27279	21.5569	-8.60167	0.000173008	12.4863	-3.75548	0.000354674	s	down	21.2713	22.5804	23.1519	21.9018	18.8791	10_14
CSUI_001206	-3.02262	21.5569	-12.5842	1.6969e-06	22.0507	-4.78653	8.06025e-06	s	down	21.2713	22.5804	23.1519	21.9018	18.8791	12_14
CSUI_001206	1.88064	21.5569	5.34814	0.00175062	2.92321	3.12957	0.00275614	s	up	21.2713	22.5804	23.1519	21.9018	18.8791	7_10
CSUI_001206	0.630471	21.5569	3.2757	0.00256712	-3.51563	3.01532	0.00390541	s	NA	21.2713	22.5804	23.1519	21.9018	18.8791	7_12
CSUI_001206	-2.39215	21.5569	-9.48526	2.65231e-05	14.415	-4.20143	7.21638e-05	s	down	21.2713	22.5804	23.1519	21.9018	18.8791	7_14
CSUI_001206	1.30912	21.5569	6.48353	9.53463e-06	6.26857	4.42747	3.16391e-05	s	up	21.2713	22.5804	23.1519	21.9018	18.8791	7_8
CSUI_001206	0.571519	21.5569	1.40878	0.209726	-6.56012	1.25432	0.232027	n.s.	NA	21.2713	22.5804	23.1519	21.9018	18.8791	8_10
CSUI_001206	-0.67865	21.5569	-3.4525	0.00236764	-2.99516	-3.03976	0.00362638	s	NA	21.2713	22.5804	23.1519	21.9018	18.8791	8_12
CSUI_001206	-3.70127	21.5569	-17.1112	5.59807e-09	30.8932	-5.82834	8.74501e-08	s	down	21.2713	22.5804	23.1519	21.9018	18.8791	8_14
CSUI_001208	-1.74498	24.8436	-19.8171	1.1032e-06	31.0785	-4.87228	5.77445e-06	s	down	24.8543	25.9385	26.6066	24.8617	21.9567	10_12
CSUI_001208	-4.64991	24.8436	-25.0534	4.47897e-07	35.919	-5.04739	2.89354e-06	s	down	24.8543	25.9385	26.6066	24.8617	21.9567	10_14
CSUI_001208	-2.90493	24.8436	-13.3641	1.56547e-05	20.5828	-4.31927	4.68076e-05	s	down	24.8543	25.9385	26.6066	24.8617	21.9567	12_14
CSUI_001208	1.75236	24.8436	19.9828	1.35865e-06	31.3287	4.83098	6.76573e-06	s	up	24.8543	25.9385	26.6066	24.8617	21.9567	7_10
CSUI_001208	0.00738538	24.8436	0.0720961	0.94496	-7.32086	0.0690369	0.950287	n.s.	NA	24.8543	25.9385	26.6066	24.8617	21.9567	7_12
CSUI_001208	-2.89755	24.8436	-11.4151	3.76342e-05	17.106	-4.12154	9.66821e-05	s	down	24.8543	25.9385	26.6066	24.8617	21.9567	7_14
CSUI_001208	1.08417	24.8436	8.71716	0.000158728	11.7074	3.777	0.000329801	s	up	24.8543	25.9385	26.6066	24.8617	21.9567	7_8
CSUI_001208	0.668191	24.8436	8.32148	0.000180295	10.3812	3.74514	0.000368181	s	NA	24.8543	25.9385	26.6066	24.8617	21.9567	8_10
CSUI_001208	-1.07679	24.8436	-7.97148	0.000255525	9.88773	-3.65666	0.000498168	s	down	24.8543	25.9385	26.6066	24.8617	21.9567	8_12
CSUI_001208	-3.98172	24.8436	-27.0011	2.92011e-07	38.4746	-5.12853	2.08633e-06	s	down	24.8543	25.9385	26.6066	24.8617	21.9567	8_14
CSUI_001209	-1.97981	24.3926	-5.25276	0.00220797	3.15935	-3.06073	0.0034054	s	down	25.4188	25.0358	25.0283	23.0485	23.4318	10_12
CSUI_001209	-1.59652	24.3926	-17.1163	1.26714e-06	27.1182	-4.84484	6.43755e-06	s	down	25.4188	25.0358	25.0283	23.0485	23.4318	10_14
CSUI_001209	0.383294	24.3926	1.08968	0.319598	-5.92374	0.995284	0.345292	n.s.	NA	25.4188	25.0358	25.0283	23.0485	23.4318	12_14
CSUI_001209	-0.390461	24.3926	-5.55003	0.000304383	2.57836	-3.61154	0.000579329	s	NA	25.4188	25.0358	25.0283	23.0485	23.4318	7_10
CSUI_001209	-2.37027	24.3926	-5.97	0.00117042	5.00589	-3.24599	0.00192088	s	down	25.4188	25.0358	25.0283	23.0485	23.4318	7_12
CSUI_001209	-1.98698	24.3926	-16.2289	3.98852e-06	25.9843	-4.61198	1.57266e-05	s	down	25.4188	25.0358	25.0283	23.0485	23.4318	7_14
CSUI_001209	-0.382992	24.3926	-2.99058	0.0253487	-3.0574	-2.23605	0.0322954	s	NA	25.4188	25.0358	25.0283	23.0485	23.4318	7_8
CSUI_001209	-0.00746913	24.3926	-0.0732948	0.943901	-7.77868	-0.0703675	0.949309	n.s.	NA	25.4188	25.0358	25.0283	23.0485	23.4318	8_10
CSUI_001209	-1.98728	24.3926	-5.21763	0.00228588	3.05519	-3.05033	0.00351381	s	down	25.4188	25.0358	25.0283	23.0485	23.4318	8_12
CSUI_001209	-1.60399	24.3926	-21.0542	3.26873e-08	32.472	-5.5264	3.62246e-07	s	down	25.4188	25.0358	25.0283	23.0485	23.4318	8_14
CSUI_001210	-1.42212	24.1262	-3.12484	0.0203423	-2.78946	-2.31997	0.0263543	s	down	24.6796	24.7811	25.0642	23.6421	22.4558	10_12
CSUI_001210	-2.60839	24.1262	-9.24185	9.67491e-06	11.5705	-4.42431	3.19894e-05	s	down	24.6796	24.7811	25.0642	23.6421	22.4558	10_14
CSUI_001210	-1.18626	24.1262	-3.94773	0.00574581	-1.21235	-2.76195	0.00820195	s	down	24.6796	24.7811	25.0642	23.6421	22.4558	12_14
CSUI_001210	0.38458	24.1262	1.91628	0.06865	-6.17988	1.82072	0.0814142	n.s.	NA	24.6796	24.7811	25.0642	23.6421	22.4558	7_10
CSUI_001210	-1.03754	24.1262	-2.31358	0.0576157	-4.65099	-1.89861	0.0691964	n.s.	NA	24.6796	24.7811	25.0642	23.6421	22.4558	7_12
CSUI_001210	-2.22381	24.1262	-8.79835	2.30749e-05	10.6204	-4.23285	6.43978e-05	s	down	24.6796	24.7811	25.0642	23.6421	22.4558	7_14
CSUI_001210	0.101478	24.1262	0.457195	0.658121	-7.2264	0.442509	0.681984	n.s.	NA	24.6796	24.7811	25.0642	23.6421	22.4558	7_8
CSUI_001210	0.283102	24.1262	1.20851	0.260668	-7.05673	1.12481	0.284767	n.s.	NA	24.6796	24.7811	25.0642	23.6421	22.4558	8_10
CSUI_001210	-1.13902	24.1262	-2.78522	0.0291848	-3.71194	-2.18098	0.0368306	s	down	24.6796	24.7811	25.0642	23.6421	22.4558	8_12
CSUI_001210	-2.32528	24.1262	-10.0893	2.60076e-07	13.1984	-5.1503	1.91507e-06	s	down	24.6796	24.7811	25.0642	23.6421	22.4558	8_14
CSUI_001214	0.337467	21.1142	2.71211	0.0351645	-4.03685	2.10646	0.0437973	s	NA	20.6336	20.8348	21.2967	21.6342	21.1686	10_12
CSUI_001214	-0.128144	21.1142	-2.03632	0.066512	-6.3811	-1.83496	0.0790737	n.s.	NA	20.6336	20.8348	21.2967	21.6342	21.1686	10_14
CSUI_001214	-0.465611	21.1142	-3.8381	0.00850344	-1.35557	-2.6314	0.0117693	s	NA	20.6336	20.8348	21.2967	21.6342	21.1686	12_14
CSUI_001214	0.663106	21.1142	9.69195	5.91374e-06	13.3993	4.52945	2.14616e-05	s	NA	20.6336	20.8348	21.2967	21.6342	21.1686	7_10
CSUI_001214	1.00057	21.1142	6.75321	0.000563409	6.68458	3.44864	0.00100182	s	up	20.6336	20.8348	21.2967	21.6342	21.1686	7_12
CSUI_001214	0.534962	21.1142	8.05712	1.23521e-05	9.33731	4.37128	3.86789e-05	s	NA	20.6336	20.8348	21.2967	21.6342	21.1686	7_14
CSUI_001214	0.201147	21.1142	1.14567	0.296988	-5.99192	1.04291	0.321997	n.s.	NA	20.6336	20.8348	21.2967	21.6342	21.1686	7_8
CSUI_001214	0.461959	21.1142	3.14499	0.0202908	-2.95629	2.32093	0.0262937	s	NA	20.6336	20.8348	21.2967	21.6342	21.1686	8_10
CSUI_001214	0.799427	21.1142	7.00896	0.000404585	7.18205	3.53707	0.00074591	s	NA	20.6336	20.8348	21.2967	21.6342	21.1686	8_12
CSUI_001214	0.333816	21.1142	2.16195	0.0744178	-5.26132	1.78404	0.0876903	n.s.	NA	20.6336	20.8348	21.2967	21.6342	21.1686	8_14
CSUI_001227	-2.51722	20.2323	-9.94953	1.02393e-05	13.382	-4.41206	3.34268e-05	s	down	20.8648	21.8268	21.4853	18.9681	18.006	10_12
CSUI_001227	-3.47926	20.2323	-8.56367	7.74561e-05	10.455	-3.95214	0.000177143	s	down	20.8648	21.8268	21.4853	18.9681	18.006	10_14
CSUI_001227	-0.96204	20.2323	-3.40703	0.0134553	-2.68018	-2.47149	0.0180186	s	NA	20.8648	21.8268	21.4853	18.9681	18.006	12_14
CSUI_001227	0.620484	20.2323	2.12102	0.0668363	-5.51709	1.83277	0.0794081	n.s.	NA	20.8648	21.8268	21.4853	18.9681	18.006	7_10
CSUI_001227	-1.89673	20.2323	-4.41745	0.00379834	0.227527	-2.89444	0.00558936	s	down	20.8648	21.8268	21.4853	18.9681	18.006	7_12
CSUI_001227	-2.85877	20.2323	-5.13453	0.00211073	2.28365	-3.07419	0.00326635	s	down	20.8648	21.8268	21.4853	18.9681	18.006	7_14
CSUI_001227	0.961976	20.2323	3.30402	0.0111284	-2.44843	2.53864	0.0150889	s	NA	20.8648	21.8268	21.4853	18.9681	18.006	7_8
CSUI_001227	-0.341492	20.2323	-1.72574	0.101011	-6.58219	-1.63997	0.116677	n.s.	NA	20.8648	21.8268	21.4853	18.9681	18.006	8_10
CSUI_001227	-2.85871	20.2323	-10.8908	1.55558e-06	15.3148	-4.80396	7.53802e-06	s	down	20.8648	21.8268	21.4853	18.9681	18.006	8_12
CSUI_001227	-3.82075	20.2323	-10.1644	1.73501e-05	13.9107	-4.29652	5.08864e-05	s	down	20.8648	21.8268	21.4853	18.9681	18.006	8_14
CSUI_001242	-2.08231	22.6316	-5.80931	0.00096718	3.81746	-3.2999	0.00161904	s	down	22.9823	22.897	23.8288	21.7465	21.698	10_12
CSUI_001242	-2.13081	22.6316	-6.36474	0.000410745	4.99948	-3.53308	0.000755742	s	down	22.9823	22.897	23.8288	21.7465	21.698	10_14
CSUI_001242	-0.0485	22.6316	-0.169596	0.869498	-7.9531	-0.164296	0.881776	n.s.	NA	22.9823	22.897	23.8288	21.7465	21.698	12_14
CSUI_001242	0.846503	22.6316	3.61513	0.003583	-2.65098	2.91272	0.00529291	s	NA	22.9823	22.897	23.8288	21.7465	21.698	7_10
CSUI_001242	-1.2358	22.6316	-3.54041	0.0105946	-2.44943	-2.55579	0.0144359	s	down	22.9823	22.897	23.8288	21.7465	21.698	7_12
CSUI_001242	-1.2843	22.6316	-4.03537	0.00475725	-1.29362	-2.82303	0.0068814	s	down	22.9823	22.897	23.8288	21.7465	21.698	7_14
CSUI_001242	-0.0853122	22.6316	-0.214967	0.836829	-7.14431	-0.205951	0.85083	n.s.	NA	22.9823	22.897	23.8288	21.7465	21.698	7_8
CSUI_001242	0.931815	22.6316	2.44105	0.0479431	-4.92374	1.97787	0.0583463	n.s.	NA	22.9823	22.897	23.8288	21.7465	21.698	8_10
CSUI_001242	-1.15049	22.6316	-1.89859	0.108783	-5.48216	-1.60369	0.125014	n.s.	NA	22.9823	22.897	23.8288	21.7465	21.698	8_12
CSUI_001242	-1.19899	22.6316	-2.02275	0.0901838	-5.52075	-1.69443	0.105092	n.s.	NA	22.9823	22.897	23.8288	21.7465	21.698	8_14
CSUI_001247	-1.86329	22.9559	-8.54483	1.80265e-07	10.7327	-5.21862	1.44999e-06	s	down	22.52	23.7393	24.711	22.8478	20.9626	10_12
CSUI_001247	-3.74843	22.9559	-7.22983	0.000384563	7.84796	-3.55046	0.000712679	s	down	22.52	23.7393	24.711	22.8478	20.9626	10_14
CSUI_001247	-1.88515	22.9559	-3.46954	0.0137975	-2.08113	-2.46249	0.01845	s	down	22.52	23.7393	24.711	22.8478	20.9626	12_14
CSUI_001247	2.19101	22.9559	6.58551	0.000401566	5.892	3.53905	0.000741331	s	up	22.52	23.7393	24.711	22.8478	20.9626	7_10
CSUI_001247	0.327723	22.9559	1.13486	0.292327	-7.29296	1.05303	0.317192	n.s.	NA	22.52	23.7393	24.711	22.8478	20.9626	7_12
CSUI_001247	-1.55742	22.9559	-2.30019	0.0624763	-4.64217	-1.8629	0.0745805	n.s.	NA	22.52	23.7393	24.711	22.8478	20.9626	7_14
CSUI_001247	1.21922	22.9559	2.92448	0.0264216	-3.20728	2.21996	0.033536	s	up	22.52	23.7393	24.711	22.8478	20.9626	7_8
CSUI_001247	0.97179	22.9559	4.06659	0.00200652	-1.35581	3.08927	0.00311774	s	NA	22.52	23.7393	24.711	22.8478	20.9626	8_10
CSUI_001247	-0.891499	22.9559	-3.28815	0.0112663	-3.2168	-2.53433	0.0152591	s	NA	22.52	23.7393	24.711	22.8478	20.9626	8_12
CSUI_001247	-2.77664	22.9559	-6.25573	0.000861568	5.07001	-3.33222	0.00145814	s	down	22.52	23.7393	24.711	22.8478	20.9626	8_14
CSUI_001254	-2.07141	21.0892	-6.12768	0.000974154	5.24216	-3.29789	0.00162973	s	down	19.9237	22.0519	22.8577	20.7863	19.8266	10_12
CSUI_001254	-3.03111	21.0892	-10.1766	6.14794e-05	15.5631	-4.00706	0.000145478	s	down	19.9237	22.0519	22.8577	20.7863	19.8266	10_14
CSUI_001254	-0.959706	21.0892	-2.43995	0.0524332	-4.4586	-1.93956	0.0634337	n.s.	NA	19.9237	22.0519	22.8577	20.7863	19.8266	12_14
CSUI_001254	2.93401	21.0892	17.6848	1.21382e-08	30.077	5.69777	1.65376e-07	s	up	19.9237	22.0519	22.8577	20.7863	19.8266	7_10
CSUI_001254	0.862606	21.0892	2.66327	0.0379371	-4.21482	2.07553	0.0470175	s	NA	19.9237	22.0519	22.8577	20.7863	19.8266	7_12
CSUI_001254	-0.0971	21.0892	-0.423292	0.686025	-7.79658	-0.404256	0.708642	n.s.	NA	19.9237	22.0519	22.8577	20.7863	19.8266	7_14
CSUI_001254	2.12821	21.0892	10.6097	1.58119e-05	16.8215	4.31706	4.72264e-05	s	up	19.9237	22.0519	22.8577	20.7863	19.8266	7_8
CSUI_001254	0.805804	21.0892	4.88493	0.000652318	0.953031	3.40887	0.00114065	s	NA	19.9237	22.0519	22.8577	20.7863	19.8266	8_10
CSUI_001254	-1.2656	21.0892	-3.06643	0.0231902	-3.00514	-2.27029	0.0297304	s	down	19.9237	22.0519	22.8577	20.7863	19.8266	8_12
CSUI_001254	-2.22531	21.0892	-6.75882	0.000593882	6.7339	-3.43439	0.00104942	s	down	19.9237	22.0519	22.8577	20.7863	19.8266	8_14
CSUI_001256	-4.27009	20.2952	-6.71811	0.000621951	7.23123	-3.42186	0.00109343	s	down	20.7716	21.7425	22.8525	18.5824	17.5267	10_12
CSUI_001256	-5.32581	20.2952	-14.4515	2.11479e-06	25.6392	-4.74213	9.52731e-06	s	down	20.7716	21.7425	22.8525	18.5824	17.5267	10_14
CSUI_001256	-1.05572	20.2952	-2.54399	0.0419633	-4.76309	-2.03388	0.0516026	n.s.	NA	20.7716	21.7425	22.8525	18.5824	17.5267	12_14
CSUI_001256	2.08089	20.2952	7.85841	1.68586e-08	9.61968	5.64149	2.1285e-07	s	up	20.7716	21.7425	22.8525	18.5824	17.5267	7_10
CSUI_001256	-2.1892	20.2952	-3.62783	0.0116734	-1.79545	-2.52187	0.0157756	s	down	20.7716	21.7425	22.8525	18.5824	17.5267	7_12
CSUI_001256	-3.24492	20.2952	-9.41145	2.20702e-05	14.0564	-4.24285	6.20794e-05	s	down	20.7716	21.7425	22.8525	18.5824	17.5267	7_14
CSUI_001256	0.970895	20.2952	3.08629	0.0148943	-3.30541	2.43494	0.0197875	s	NA	20.7716	21.7425	22.8525	18.5824	17.5267	7_8
CSUI_001256	1.10999	20.2952	3.32698	0.0115882	-3.14766	2.52444	0.0156662	s	up	20.7716	21.7425	22.8525	18.5824	17.5267	8_10
CSUI_001256	-3.1601	20.2952	-6.76001	0.000578449	7.04061	-3.44152	0.00102441	s	down	20.7716	21.7425	22.8525	18.5824	17.5267	8_12
CSUI_001256	-4.21581	20.2952	-15.4682	1.9297e-11	27.3802	-6.71125	7.4886e-10	s	down	20.7716	21.7425	22.8525	18.5824	17.5267	8_14
CSUI_001286	-2.54352	20.9176	-7.38425	0.000128056	7.07996	-3.83017	0.000273574	s	down	20.9422	21.7416	22.7543	20.2108	18.9494	10_12
CSUI_001286	-3.80489	20.9176	-6.59136	0.00027229	5.40102	-3.64033	0.00052548	s	down	20.9422	21.7416	22.7543	20.2108	18.9494	10_14
CSUI_001286	-1.26136	20.9176	-2.00459	0.0902496	-5.11511	-1.69408	0.105147	n.s.	NA	20.9422	21.7416	22.7543	20.2108	18.9494	12_14
CSUI_001286	1.81216	20.9176	5.41997	1.95397e-05	2.20798	4.27009	5.61118e-05	s	up	20.9422	21.7416	22.7543	20.2108	18.9494	7_10
CSUI_001286	-0.731361	20.9176	-1.96904	0.0697092	-5.74426	-1.8138	0.0825818	n.s.	NA	20.9422	21.7416	22.7543	20.2108	18.9494	7_12
CSUI_001286	-1.99272	20.9176	-3.05494	0.021845	-3.02771	-2.29305	0.0281231	s	down	20.9422	21.7416	22.7543	20.2108	18.9494	7_14
CSUI_001286	0.799447	20.9176	2.60955	0.0186425	-4.17479	2.3526	0.0243001	s	NA	20.9422	21.7416	22.7543	20.2108	18.9494	7_8
CSUI_001286	1.01272	20.9176	2.87298	0.0184163	-3.96968	2.35714	0.0240193	s	up	20.9422	21.7416	22.7543	20.2108	18.9494	8_10
CSUI_001286	-1.53081	20.9176	-4.26014	0.000952331	-0.604856	-3.30424	0.0015966	s	down	20.9422	21.7416	22.7543	20.2108	18.9494	8_12
CSUI_001286	-2.79217	20.9176	-3.66322	0.00950917	-1.60217	-2.59318	0.013068	s	down	20.9422	21.7416	22.7543	20.2108	18.9494	8_14
CSUI_001289	-1.46874	22.1035	-7.05134	0.000496783	8.11215	-3.48248	0.000892967	s	down	22.3931	21.9626	22.7475	21.2787	22.1357	10_12
CSUI_001289	-0.61171	22.1035	-3.44485	0.0146847	-2.19977	-2.44006	0.0195372	s	NA	22.3931	21.9626	22.7475	21.2787	22.1357	10_14
CSUI_001289	0.857032	22.1035	3.05146	0.0238725	-2.53547	2.25918	0.0305307	s	NA	22.3931	21.9626	22.7475	21.2787	22.1357	12_14
CSUI_001289	0.354384	22.1035	5.63465	0.000169727	3.04799	3.76027	0.000348959	s	NA	22.3931	21.9626	22.7475	21.2787	22.1357	7_10
CSUI_001289	-1.11436	22.1035	-5.91152	0.00122222	4.82698	-3.23364	0.00199701	s	down	22.3931	21.9626	22.7475	21.2787	22.1357	7_12
CSUI_001289	-0.257326	22.1035	-1.56935	0.169703	-6.06977	-1.37316	0.189952	n.s.	NA	22.3931	21.9626	22.7475	21.2787	22.1357	7_14
CSUI_001289	-0.430448	22.1035	-3.67612	0.0106648	-1.32139	-2.55349	0.0145226	s	NA	22.3931	21.9626	22.7475	21.2787	22.1357	7_8
CSUI_001289	0.784832	22.1035	5.95357	0.001109	4.66195	3.26131	0.00183067	s	NA	22.3931	21.9626	22.7475	21.2787	22.1357	8_10
CSUI_001289	-0.683909	22.1035	-6.76211	0.000481404	6.72993	-3.4909	0.000869137	s	NA	22.3931	21.9626	22.7475	21.2787	22.1357	8_12
CSUI_001289	0.173122	22.1035	0.734414	0.491664	-6.8068	0.687664	0.519073	n.s.	NA	22.3931	21.9626	22.7475	21.2787	22.1357	8_14
CSUI_001290	-1.35299	23.5947	-5.55568	0.00124419	3.22994	-3.22855	0.00202722	s	down	23.6587	24.2981	24.9042	23.5512	21.5615	10_12
CSUI_001290	-3.34267	23.5947	-11.9969	1.81715e-05	19.664	-4.28625	5.27498e-05	s	down	23.6587	24.2981	24.9042	23.5512	21.5615	10_14
CSUI_001290	-1.98968	23.5947	-5.61943	0.00156952	3.71572	-3.16151	0.00249552	s	down	23.6587	24.2981	24.9042	23.5512	21.5615	12_14
CSUI_001290	1.24548	23.5947	7.63015	2.85283e-08	8.60506	5.55024	3.25282e-07	s	up	23.6587	24.2981	24.9042	23.5512	21.5615	7_10
CSUI_001290	-0.107506	23.5947	-0.420049	0.688848	-7.76393	-0.400419	0.71116	n.s.	NA	23.6587	24.2981	24.9042	23.5512	21.5615	7_12
CSUI_001290	-2.09718	23.5947	-7.91624	0.00018003	9.79411	-3.74551	0.000367843	s	down	23.6587	24.2981	24.9042	23.5512	21.5615	7_14
CSUI_001290	0.639468	23.5947	3.70042	0.00235558	-1.87905	3.0413	0.0036094	s	NA	23.6587	24.2981	24.9042	23.5512	21.5615	7_8
CSUI_001290	0.606016	23.5947	3.63562	0.00165786	-2.59092	3.14553	0.00262166	s	NA	23.6587	24.2981	24.9042	23.5512	21.5615	8_10
CSUI_001290	-0.746974	23.5947	-3.43496	0.0113385	-2.82063	-2.53209	0.0153475	s	NA	23.6587	24.2981	24.9042	23.5512	21.5615	8_12
CSUI_001290	-2.73665	23.5947	-9.18894	0.000100151	13.0925	-3.89023	0.000221712	s	down	23.6587	24.2981	24.9042	23.5512	21.5615	8_14
CSUI_001304	-1.89941	23.6992	-9.27243	4.4755e-07	13.4163	-5.04753	2.89299e-06	s	down	23.6011	24.9302	25.5582	23.6587	20.7477	10_12
CSUI_001304	-4.81051	23.6992	-11.232	3.54605e-05	18.6328	-4.13523	9.20857e-05	s	down	23.6011	24.9302	25.5582	23.6587	20.7477	10_14
CSUI_001304	-2.91109	23.6992	-7.11775	0.000427196	8.11899	-3.52269	0.000782249	s	down	23.6011	24.9302	25.5582	23.6587	20.7477	12_14
CSUI_001304	1.95703	23.6992	9.96222	1.10211e-09	15.0496	6.09387	2.26989e-08	s	up	23.6011	24.9302	25.5582	23.6587	20.7477	7_10
CSUI_001304	0.0576212	23.6992	0.260268	0.802528	-8.13412	0.250077	0.818513	n.s.	NA	23.6011	24.9302	25.5582	23.6587	20.7477	7_12
CSUI_001304	-2.85347	23.6992	-6.73164	0.000597647	6.96479	-3.43268	0.00105506	s	down	23.6011	24.9302	25.5582	23.6587	20.7477	7_14
CSUI_001304	1.32907	23.6992	6.18365	0.000185936	5.28674	3.7374	0.000377885	s	up	23.6011	24.9302	25.5582	23.6587	20.7477	7_8
CSUI_001304	0.627963	23.6992	3.08332	0.00768244	-3.94792	2.66572	0.0107174	s	NA	23.6011	24.9302	25.5582	23.6587	20.7477	8_10
CSUI_001304	-1.27145	23.6992	-6.52715	8.41085e-07	5.73062	-4.92558	4.66286e-06	s	down	23.6011	24.9302	25.5582	23.6587	20.7477	8_12
CSUI_001304	-4.18254	23.6992	-10.8993	3.82078e-05	17.7574	-4.11806	9.78644e-05	s	down	23.6011	24.9302	25.5582	23.6587	20.7477	8_14
CSUI_001310	-1.93041	21.2462	-6.95875	0.000434794	7.46142	-3.51801	0.000794083	s	down	21.0998	22.2201	22.7928	20.8624	19.2556	10_12
CSUI_001310	-3.53722	21.2462	-13.7157	1.19028e-05	23.7226	-4.37936	3.76774e-05	s	down	21.0998	22.2201	22.7928	20.8624	19.2556	10_14
CSUI_001310	-1.60682	21.2462	-3.93796	0.00829584	-0.885773	-2.63979	0.0115122	s	down	21.0998	22.2201	22.7928	20.8624	19.2556	12_14
CSUI_001310	1.69301	21.2462	6.97381	0.000273805	7.29102	3.6389	0.000527943	s	up	21.0998	22.2201	22.7928	20.8624	19.2556	7_10
CSUI_001310	-0.237393	21.2462	-0.574291	0.587539	-7.25056	-0.542406	0.612978	n.s.	NA	21.0998	22.2201	22.7928	20.8624	19.2556	7_12
CSUI_001310	-1.84421	21.2462	-10.2139	2.48035e-07	15.6378	-5.15918	1.84981e-06	s	down	21.0998	22.2201	22.7928	20.8624	19.2556	7_14
CSUI_001310	1.12024	21.2462	5.33295	0.000714201	2.89707	3.38407	0.00123519	s	up	21.0998	22.2201	22.7928	20.8624	19.2556	7_8
CSUI_001310	0.572774	21.2462	3.22273	0.00524797	-3.61273	2.79141	0.00753506	s	NA	21.0998	22.2201	22.7928	20.8624	19.2556	8_10
CSUI_001310	-1.35763	21.2462	-4.44	0.00440049	0.226966	-2.84793	0.00640386	s	down	21.0998	22.2201	22.7928	20.8624	19.2556	8_12
CSUI_001310	-2.96445	21.2462	-13.5272	2.27346e-06	23.1899	-4.72746	1.0099e-05	s	down	21.0998	22.2201	22.7928	20.8624	19.2556	8_14
CSUI_001313	-2.28727	21.0697	-5.17494	0.00198992	1.94916	-3.09173	0.00309326	s	down	20.7762	21.7826	22.6916	20.4043	19.6664	10_12
CSUI_001313	-3.02519	21.0697	-7.32881	0.000142039	7.00479	-3.80459	0.000299344	s	down	20.7762	21.7826	22.6916	20.4043	19.6664	10_14
CSUI_001313	-0.737919	21.0697	-2.38665	0.0489009	-5.18741	-1.96945	0.0594464	n.s.	NA	20.7762	21.7826	22.6916	20.4043	19.6664	12_14
CSUI_001313	1.91545	21.0697	4.86546	0.0013257	0.954424	3.21036	0.00214831	s	up	20.7762	21.7826	22.6916	20.4043	19.6664	7_10
CSUI_001313	-0.37182	21.0697	-0.888114	0.403846	-7.19701	-0.834773	0.431008	n.s.	NA	20.7762	21.7826	22.6916	20.4043	19.6664	7_12
CSUI_001313	-1.10974	21.0697	-3.5208	0.0073255	-2.70855	-2.68167	0.0102713	s	down	20.7762	21.7826	22.6916	20.4043	19.6664	7_14
CSUI_001313	1.00645	21.0697	3.2491	0.00911449	-2.82176	2.60773	0.0125584	s	up	20.7762	21.7826	22.6916	20.4043	19.6664	7_8
CSUI_001313	0.908999	21.0697	2.89605	0.0166132	-4.12347	2.39516	0.0218975	s	NA	20.7762	21.7826	22.6916	20.4043	19.6664	8_10
CSUI_001313	-1.37827	21.0697	-4.09707	0.00270817	-1.12484	-2.99906	0.00409745	s	down	20.7762	21.7826	22.6916	20.4043	19.6664	8_12
CSUI_001313	-2.11619	21.0697	-7.16288	1.60409e-05	6.28638	-4.31389	4.77944e-05	s	down	20.7762	21.7826	22.6916	20.4043	19.6664	8_14
CSUI_001316	-1.54227	22.0662	-8.87919	0.000100171	9.54236	-3.89018	0.000221712	s	down	22.4574	23.2371	23.6689	22.1267	18.8198	10_12
CSUI_001316	-4.84913	22.0662	-25.2732	5.7493e-08	27.6694	-5.42643	5.74411e-07	s	down	22.4574	23.2371	23.6689	22.1267	18.8198	10_14
CSUI_001316	-3.30685	22.0662	-17.7792	1.22727e-06	21.2474	-4.85118	6.28988e-06	s	down	22.4574	23.2371	23.6689	22.1267	18.8198	12_14
CSUI_001316	1.21149	22.0662	9.65288	3.81898e-06	10.7611	4.621	1.51771e-05	s	up	22.4574	23.2371	23.6689	22.1267	18.8198	7_10
CSUI_001316	-0.330788	22.0662	-1.69763	0.136066	-5.45777	-1.4906	0.154363	n.s.	NA	22.4574	23.2371	23.6689	22.1267	18.8198	7_12
CSUI_001316	-3.63764	22.0662	-15.5802	3.97257e-06	18.7832	-4.61281	1.56805e-05	s	down	22.4574	23.2371	23.6689	22.1267	18.8198	7_14
CSUI_001316	0.779639	22.0662	6.44241	0.000175306	4.7668	3.75218	0.000359053	s	NA	22.4574	23.2371	23.6689	22.1267	18.8198	7_8
CSUI_001316	0.431846	22.0662	3.27199	0.0133738	-2.75103	2.47366	0.0179138	s	NA	22.4574	23.2371	23.6689	22.1267	18.8198	8_10
CSUI_001316	-1.11043	22.0662	-6.56925	0.000327443	4.95569	-3.59256	0.00061864	s	down	22.4574	23.2371	23.6689	22.1267	18.8198	8_12
CSUI_001316	-4.41728	22.0662	-27.0729	1.00645e-08	29.2749	-5.72964	1.42639e-07	s	down	22.4574	23.2371	23.6689	22.1267	18.8198	8_14
CSUI_001330	-1.76115	24.765	-27.7277	9.86624e-08	41.3284	-5.32917	8.97374e-07	s	down	24.8667	25.4533	26.1693	24.4082	22.9273	10_12
CSUI_001330	-3.24204	24.765	-26.4912	3.29432e-07	39.7008	-5.10578	2.29296e-06	s	down	24.8667	25.4533	26.1693	24.4082	22.9273	10_14
CSUI_001330	-1.48089	24.765	-12.0312	2.74712e-05	19.3014	-4.19348	7.42501e-05	s	down	24.8667	25.4533	26.1693	24.4082	22.9273	12_14
CSUI_001330	1.30262	24.765	17.1325	2.92227e-06	28.2229	4.67621	1.22797e-05	s	up	24.8667	25.4533	26.1693	24.4082	22.9273	7_10
CSUI_001330	-0.458538	24.765	-5.08692	0.00246761	2.08993	-3.02729	0.0037649	s	NA	24.8667	25.4533	26.1693	24.4082	22.9273	7_12
CSUI_001330	-1.93943	24.765	-10.6468	5.52866e-05	16.394	-4.03207	0.000132986	s	down	24.8667	25.4533	26.1693	24.4082	22.9273	7_14
CSUI_001330	0.586615	24.765	3.55733	0.0129581	-1.09326	2.48492	0.0173928	s	NA	24.8667	25.4533	26.1693	24.4082	22.9273	7_8
CSUI_001330	0.716001	24.765	6.66952	0.000643689	6.59455	3.4125	0.00112771	s	NA	24.8667	25.4533	26.1693	24.4082	22.9273	8_10
CSUI_001330	-1.04515	24.765	-7.50427	0.000356412	8.9852	-3.57042	0.000667066	s	down	24.8667	25.4533	26.1693	24.4082	22.9273	8_12
CSUI_001330	-2.52604	24.765	-28.3838	1.98001e-07	41.9441	-5.2012	1.55532e-06	s	down	24.8667	25.4533	26.1693	24.4082	22.9273	8_14
CSUI_001338	-2.4324	20.9791	-9.78779	1.43509e-05	13.2284	-4.33842	4.36407e-05	s	down	20.3222	21.971	23.3602	20.9278	18.2529	10_12
CSUI_001338	-5.10724	20.9791	-21.0626	1.17439e-09	31.162	-6.0837	2.39645e-08	s	down	20.3222	21.971	23.3602	20.9278	18.2529	10_14
CSUI_001338	-2.67484	20.9791	-7.35566	0.000258558	7.84268	-3.65363	0.000503371	s	down	20.3222	21.971	23.3602	20.9278	18.2529	12_14
CSUI_001338	3.03799	20.9791	14.909	6.33648e-11	22.6138	6.53558	2.05518e-09	s	up	20.3222	21.971	23.3602	20.9278	18.2529	7_10
CSUI_001338	0.605594	20.9791	2.02052	0.0813231	-5.57271	1.74306	0.0953194	n.s.	NA	20.3222	21.971	23.3602	20.9278	18.2529	7_12
CSUI_001338	-2.06925	20.9791	-9.98106	8.1159e-07	13.3775	-4.93256	4.54776e-06	s	down	20.3222	21.971	23.3602	20.9278	18.2529	7_14
CSUI_001338	1.64878	20.9791	7.36727	2.78647e-05	7.86318	4.19025	7.52218e-05	s	up	20.3222	21.971	23.3602	20.9278	18.2529	7_8
CSUI_001338	1.38921	20.9791	6.97399	9.81426e-06	6.33544	4.42123	3.2363e-05	s	up	20.3222	21.971	23.3602	20.9278	18.2529	8_10
CSUI_001338	-1.04318	20.9791	-4.73786	0.000677947	0.604166	-3.39835	0.00118024	s	down	20.3222	21.971	23.3602	20.9278	18.2529	8_12
CSUI_001338	-3.71802	20.9791	-12.2556	2.18499e-06	18.1306	-4.73552	9.78378e-06	s	down	20.3222	21.971	23.3602	20.9278	18.2529	8_14
CSUI_001339	-1.61001	21.4371	-13.8969	7.53373e-06	22.103	-4.47802	2.61775e-05	s	down	21.0761	22.0406	23.2392	21.6292	19.2002	10_12
CSUI_001339	-4.03906	21.4371	-26.0408	2.94333e-07	38.4357	-5.12704	2.10157e-06	s	down	21.0761	22.0406	23.2392	21.6292	19.2002	10_14
CSUI_001339	-2.42906	21.4371	-18.2042	2.61414e-06	29.0224	-4.69902	1.12587e-05	s	down	21.0761	22.0406	23.2392	21.6292	19.2002	12_14
CSUI_001339	2.16317	21.4371	16.7373	2.97355e-06	26.8287	4.67264	1.24655e-05	s	up	21.0761	22.0406	23.2392	21.6292	19.2002	7_10
CSUI_001339	0.55316	21.4371	2.87061	0.0298995	-3.53909	2.17142	0.037681	s	NA	21.0761	22.0406	23.2392	21.6292	19.2002	7_12
CSUI_001339	-1.8759	21.4371	-7.89141	0.000275482	9.67089	-3.63733	0.000530715	s	down	21.0761	22.0406	23.2392	21.6292	19.2002	7_14
CSUI_001339	0.964575	21.4371	3.08119	0.0230388	-2.20263	2.27279	0.0295431	s	NA	21.0761	22.0406	23.2392	21.6292	19.2002	7_8
CSUI_001339	1.19859	21.4371	5.63211	0.00155204	3.73957	3.16477	0.00247129	s	up	21.0761	22.0406	23.2392	21.6292	19.2002	8_10
CSUI_001339	-0.411415	21.4371	-2.37591	0.0567512	-4.67313	-1.90522	0.0682248	n.s.	NA	21.0761	22.0406	23.2392	21.6292	19.2002	8_12
CSUI_001339	-2.84047	21.4371	-24.5723	2.23728e-07	36.8909	-5.17846	1.71122e-06	s	down	21.0761	22.0406	23.2392	21.6292	19.2002	8_14
CSUI_001345	-1.19448	21.2891	-5.42024	0.00160226	2.61388	-3.15549	0.00254138	s	down	21.3781	21.9943	22.2625	21.068	19.7744	10_12
CSUI_001345	-2.48812	21.2891	-11.4278	1.15416e-05	13.6867	-4.38607	3.67867e-05	s	down	21.3781	21.9943	22.2625	21.068	19.7744	10_14
CSUI_001345	-1.29364	21.2891	-5.8742	0.000991838	3.58897	-3.29283	0.00165556	s	down	21.3781	21.9943	22.2625	21.068	19.7744	12_14
CSUI_001345	0.884417	21.2891	6.77974	7.15449e-05	5.18811	3.97109	0.000166097	s	NA	21.3781	21.9943	22.2625	21.068	19.7744	7_10
CSUI_001345	-0.310063	21.2891	-1.18159	0.280957	-5.85501	-1.07817	0.305334	n.s.	NA	21.3781	21.9943	22.2625	21.068	19.7744	7_12
CSUI_001345	-1.60371	21.2891	-7.24696	0.000335795	6.42872	-3.586	0.000632367	s	down	21.3781	21.9943	22.2625	21.068	19.7744	7_14
CSUI_001345	0.616168	21.2891	3.08005	0.0207487	-2.38489	2.31253	0.0268336	s	NA	21.3781	21.9943	22.2625	21.068	19.7744	7_8
CSUI_001345	0.268248	21.2891	2.38976	0.044897	-4.75041	2.00562	0.0549111	n.s.	NA	21.3781	21.9943	22.2625	21.068	19.7744	8_10
CSUI_001345	-0.926231	21.2891	-4.05827	0.00580495	-0.474151	-2.7586	0.00827889	s	NA	21.3781	21.9943	22.2625	21.068	19.7744	8_12
CSUI_001345	-2.21987	21.2891	-8.97828	6.55821e-05	9.69104	-3.99177	0.000154	s	down	21.3781	21.9943	22.2625	21.068	19.7744	8_14
CSUI_001361	-2.53985	26.0692	-16.5648	5.13819e-07	29.565	-5.02108	3.20521e-06	s	down	26.7031	27.5444	28.0755	25.5357	22.4873	10_12
CSUI_001361	-5.58821	26.0692	-42.4804	7.00596e-13	58.8825	-7.17932	4.37773e-11	s	down	26.7031	27.5444	28.0755	25.5357	22.4873	10_14
CSUI_001361	-3.04836	26.0692	-24.9567	4.83909e-14	41.9797	-7.53619	4.7786e-12	s	down	26.7031	27.5444	28.0755	25.5357	22.4873	12_14
CSUI_001361	1.3725	26.0692	11.2577	6.31271e-09	18.3543	5.80826	9.61688e-08	s	up	26.7031	27.5444	28.0755	25.5357	22.4873	7_10
CSUI_001361	-1.16735	26.0692	-8.87147	4.52839e-06	12.4146	-4.58553	1.73481e-05	s	down	26.7031	27.5444	28.0755	25.5357	22.4873	7_12
CSUI_001361	-4.21571	26.0692	-35.5008	2.27191e-20	53.1357	-9.24872	2.09394e-17	s	down	26.7031	27.5444	28.0755	25.5357	22.4873	7_14
CSUI_001361	0.841331	26.0692	5.86748	0.000513366	4.49119	3.47368	0.000919933	s	NA	26.7031	27.5444	28.0755	25.5357	22.4873	7_8
CSUI_001361	0.531165	26.0692	4.21419	0.00121809	-0.915406	3.23461	0.00199056	s	NA	26.7031	27.5444	28.0755	25.5357	22.4873	8_10
CSUI_001361	-2.00868	26.0692	-10.9394	4.0572e-05	17.9865	-4.1042	0.000103084	s	down	26.7031	27.5444	28.0755	25.5357	22.4873	8_12
CSUI_001361	-5.05704	26.0692	-32.5681	8.35766e-09	50.4109	-5.76108	1.22108e-07	s	down	26.7031	27.5444	28.0755	25.5357	22.4873	8_14
CSUI_001364	-3.34419	21.0266	-10.109	3.15705e-05	15.651	-4.16183	8.3377e-05	s	down	21.8821	21.9017	22.8699	19.5257	18.9537	10_12
CSUI_001364	-3.91626	21.0266	-11.075	2.3145e-05	17.7679	-4.23217	6.45284e-05	s	down	21.8821	21.9017	22.8699	19.5257	18.9537	10_14
CSUI_001364	-0.572075	21.0266	-2.31127	0.0436012	-5.59371	-2.0179	0.0534622	n.s.	NA	21.8821	21.9017	22.8699	19.5257	18.9537	12_14
CSUI_001364	0.987849	21.0266	4.29427	0.000642881	-0.77425	3.41285	0.00112665	s	NA	21.8821	21.9017	22.8699	19.5257	18.9537	7_10
CSUI_001364	-2.35634	21.0266	-6.29477	0.000705189	5.44033	-3.38755	0.00122228	s	down	21.8821	21.9017	22.8699	19.5257	18.9537	7_12
CSUI_001364	-2.92841	21.0266	-7.15934	0.000407145	7.93715	-3.53541	0.000750253	s	down	21.8821	21.9017	22.8699	19.5257	18.9537	7_14
CSUI_001364	0.0196157	21.0266	0.0817982	0.936301	-7.69174	0.07992	0.94252	n.s.	NA	21.8821	21.9017	22.8699	19.5257	18.9537	7_8
CSUI_001364	0.968234	21.0266	3.50425	0.00835996	-2.72137	2.63718	0.0115866	s	NA	21.8821	21.9017	22.8699	19.5257	18.9537	8_10
CSUI_001364	-2.37595	21.0266	-5.33199	0.00185232	2.86339	-3.11294	0.00290138	s	down	21.8821	21.9017	22.8699	19.5257	18.9537	8_12
CSUI_001364	-2.94803	21.0266	-5.99206	0.00114753	4.63606	-3.25161	0.00188837	s	down	21.8821	21.9017	22.8699	19.5257	18.9537	8_14
CSUI_001370	-2.02338	25.9147	-8.88267	0.000145354	12.3047	-3.79888	0.000305397	s	down	26.3046	26.733	27.3813	25.3579	23.7967	10_12
CSUI_001370	-3.58454	25.9147	-19.7325	1.63427e-06	31.5886	-4.79408	7.83061e-06	s	down	26.3046	26.733	27.3813	25.3579	23.7967	10_14
CSUI_001370	-1.56116	25.9147	-12.0651	2.26834e-05	19.0283	-4.23669	6.35761e-05	s	down	26.3046	26.733	27.3813	25.3579	23.7967	12_14
CSUI_001370	1.07664	25.9147	14.8342	5.85478e-07	23.8016	4.99595	3.54234e-06	s	up	26.3046	26.733	27.3813	25.3579	23.7967	7_10
CSUI_001370	-0.946736	25.9147	-4.39949	0.00508369	0.539155	-2.80168	0.00731629	s	NA	26.3046	26.733	27.3813	25.3579	23.7967	7_12
CSUI_001370	-2.5079	25.9147	-14.5369	9.65903e-06	23.7084	-4.42467	3.19751e-05	s	down	26.3046	26.733	27.3813	25.3579	23.7967	7_14
CSUI_001370	0.428387	25.9147	1.7059	0.141257	-4.97441	1.47113	0.159908	n.s.	NA	26.3046	26.733	27.3813	25.3579	23.7967	7_8
CSUI_001370	0.648255	25.9147	2.53999	0.0459097	-3.87973	1.99622	0.0560443	n.s.	NA	26.3046	26.733	27.3813	25.3579	23.7967	8_10
CSUI_001370	-1.37512	25.9147	-7.57156	0.000333041	8.94946	-3.58814	0.000627609	s	down	26.3046	26.733	27.3813	25.3579	23.7967	8_12
CSUI_001370	-2.93629	25.9147	-11.0952	4.35901e-05	17.1908	-4.08758	0.000109049	s	down	26.3046	26.733	27.3813	25.3579	23.7967	8_14
CSUI_001371	-2.17258	26.8513	-23.7404	6.34649e-07	35.5167	-4.98036	3.7758e-06	s	down	27.2365	28.2742	28.8542	26.6816	23.2098	10_12
CSUI_001371	-5.64439	26.8513	-24.2792	1.25069e-06	33.8228	-4.84743	6.38627e-06	s	down	27.2365	28.2742	28.8542	26.6816	23.2098	10_14
CSUI_001371	-3.4718	26.8513	-16.307	6.41744e-06	24.7419	-4.51215	2.29402e-05	s	down	27.2365	28.2742	28.8542	26.6816	23.2098	12_14
CSUI_001371	1.61775	26.8513	16.8665	3.84446e-06	26.9276	4.61962	1.52565e-05	s	up	27.2365	28.2742	28.8542	26.6816	23.2098	7_10
CSUI_001371	-0.554832	26.8513	-3.31588	0.0172648	-2.06624	-2.38102	0.0226619	s	NA	27.2365	28.2742	28.8542	26.6816	23.2098	7_12
CSUI_001371	-4.02663	26.8513	-16.1304	6.22883e-06	24.2638	-4.51847	2.23526e-05	s	down	27.2365	28.2742	28.8542	26.6816	23.2098	7_14
CSUI_001371	1.03778	26.8513	5.77747	0.00138637	4.48525	3.19747	0.00223353	s	up	27.2365	28.2742	28.8542	26.6816	23.2098	7_8
CSUI_001371	0.579973	26.8513	6.1346	0.000980262	4.90266	3.29613	0.00163871	s	NA	27.2365	28.2742	28.8542	26.6816	23.2098	8_10
CSUI_001371	-1.59261	26.8513	-24.4112	2.22578e-07	36.5282	-5.17942	1.7042e-06	s	down	27.2365	28.2742	28.8542	26.6816	23.2098	8_12
CSUI_001371	-5.06441	26.8513	-20.4082	1.72632e-06	29.9152	-4.78308	8.16294e-06	s	down	27.2365	28.2742	28.8542	26.6816	23.2098	8_14
CSUI_001384	-2.22972	25.2297	-43.1205	3.93189e-09	56.0127	-5.88703	6.53936e-08	s	down	25.7779	26.5523	26.774	24.5443	22.4998	10_12
CSUI_001384	-4.27414	25.2297	-23.0801	1.59398e-06	36.3391	-4.79908	7.67843e-06	s	down	25.7779	26.5523	26.774	24.5443	22.4998	10_14
CSUI_001384	-2.04442	25.2297	-11.7094	4.7949e-05	19.1278	-4.06541	0.000118216	s	down	25.7779	26.5523	26.774	24.5443	22.4998	12_14
CSUI_001384	0.996065	25.2297	17.9955	1.3099e-06	30.7212	4.83825	6.60321e-06	s	NA	25.7779	26.5523	26.774	24.5443	22.4998	7_10
CSUI_001384	-1.23366	25.2297	-14.1528	1.07142e-05	24.2394	-4.40223	3.45678e-05	s	down	25.7779	26.5523	26.774	24.5443	22.4998	7_12
CSUI_001384	-3.27807	25.2297	-17.7948	3.87677e-06	29.3963	-4.61788	1.53791e-05	s	down	25.7779	26.5523	26.774	24.5443	22.4998	7_14
CSUI_001384	0.774434	25.2297	22.6545	4.43648e-17	37.3639	8.40075	1.09039e-14	s	NA	25.7779	26.5523	26.774	24.5443	22.4998	7_8
CSUI_001384	0.221631	25.2297	4.38812	0.00386826	-0.188099	2.88871	0.0056862	s	NA	25.7779	26.5523	26.774	24.5443	22.4998	8_10
CSUI_001384	-2.00809	25.2297	-24.5569	4.85003e-07	39.4935	-5.03215	3.074e-06	s	down	25.7779	26.5523	26.774	24.5443	22.4998	8_12
CSUI_001384	-4.0525	25.2297	-21.975	4.08729e-06	35.1724	-4.60689	1.59906e-05	s	down	25.7779	26.5523	26.774	24.5443	22.4998	8_14
CSUI_001385	-3.19852	19.612	-6.70533	0.000221586	6.172	-3.69304	0.000440069	s	down	20.1708	19.7833	22.0357	18.8372	17.2425	10_12
CSUI_001385	-4.79323	19.612	-11.8618	4.09975e-07	18.2454	-5.06427	2.70383e-06	s	down	20.1708	19.7833	22.0357	18.8372	17.2425	10_14
CSUI_001385	-1.59472	19.612	-3.99141	0.00184218	-1.53426	-3.11456	0.00288714	s	down	20.1708	19.7833	22.0357	18.8372	17.2425	12_14
CSUI_001385	1.86489	19.612	4.56666	0.00178858	-0.00151095	3.12326	0.00281229	s	up	20.1708	19.7833	22.0357	18.8372	17.2425	7_10
CSUI_001385	-1.33362	19.612	-2.20187	0.0686455	-5.42611	-1.82075	0.0814142	n.s.	NA	20.1708	19.7833	22.0357	18.8372	17.2425	7_12
CSUI_001385	-2.92834	19.612	-5.98041	0.000596068	4.06463	-3.4334	0.00105278	s	down	20.1708	19.7833	22.0357	18.8372	17.2425	7_14
CSUI_001385	-0.387517	19.612	-0.345782	0.741884	-6.54618	-0.329359	0.761781	n.s.	NA	20.1708	19.7833	22.0357	18.8372	17.2425	7_8
CSUI_001385	2.25241	19.612	2.21929	0.0700383	-4.8737	1.81166	0.0829451	n.s.	NA	20.1708	19.7833	22.0357	18.8372	17.2425	8_10
CSUI_001385	-0.946107	19.612	-1.14482	0.296264	-6.7289	-1.04448	0.321243	n.s.	NA	20.1708	19.7833	22.0357	18.8372	17.2425	8_12
CSUI_001385	-2.54082	19.612	-2.65402	0.0384961	-4.23245	-2.06953	0.047657	s	down	20.1708	19.7833	22.0357	18.8372	17.2425	8_14
CSUI_001389	-1.44873	23.9127	-10.7702	1.82133e-05	13.2142	-4.28574	5.28296e-05	s	down	23.8327	24.545	25.6916	24.2429	21.2553	10_12
CSUI_001389	-4.43628	23.9127	-28.9012	5.19577e-09	31.867	-5.84078	8.30982e-08	s	down	23.8327	24.545	25.6916	24.2429	21.2553	10_14
CSUI_001389	-2.98755	23.9127	-27.8901	4.5049e-08	31.4376	-5.46982	4.73614e-07	s	down	23.8327	24.545	25.6916	24.2429	21.2553	12_14
CSUI_001389	1.85886	23.9127	9.80936	3.60953e-05	11.6002	4.13115	9.34272e-05	s	up	23.8327	24.545	25.6916	24.2429	21.2553	7_10
CSUI_001389	0.410133	23.9127	1.45561	0.195468	-5.45262	1.29457	0.216925	n.s.	NA	23.8327	24.545	25.6916	24.2429	21.2553	7_12
CSUI_001389	-2.57742	23.9127	-9.66832	7.26771e-05	11.2624	-3.96735	0.000168196	s	down	23.8327	24.545	25.6916	24.2429	21.2553	7_14
CSUI_001389	0.712239	23.9127	3.25436	0.0169437	-1.93534	2.38793	0.0222826	s	NA	23.8327	24.545	25.6916	24.2429	21.2553	7_8
CSUI_001389	1.14662	23.9127	11.1713	4.24977e-06	13.7285	4.59878	1.64866e-05	s	up	23.8327	24.545	25.6916	24.2429	21.2553	8_10
CSUI_001389	-0.302106	23.9127	-2.70633	0.0229468	-4.08054	-2.27432	0.0294319	s	NA	23.8327	24.545	25.6916	24.2429	21.2553	8_12
CSUI_001389	-3.28966	23.9127	-33.4349	3.17381e-14	35.3967	-7.59103	3.34308e-12	s	down	23.8327	24.545	25.6916	24.2429	21.2553	8_14
CSUI_001390	-2.74669	25.3879	-35.7578	3.80334e-19	38.917	-8.94254	2.00309e-16	s	down	26.2079	26.8698	27.6192	24.8725	21.3645	10_12
CSUI_001390	-6.25466	25.3879	-26.6905	1.49576e-07	31.6996	-5.25308	1.25803e-06	s	down	26.2079	26.8698	27.6192	24.8725	21.3645	10_14
CSUI_001390	-3.50797	25.3879	-16.2752	4.74977e-06	21.8134	-4.57555	1.79844e-05	s	down	26.2079	26.8698	27.6192	24.8725	21.3645	12_14
CSUI_001390	1.41129	25.3879	16.133	3.97863e-12	21.63	6.93794	1.98671e-10	s	up	26.2079	26.8698	27.6192	24.8725	21.3645	7_10
CSUI_001390	-1.3354	25.3879	-15.9158	6.60813e-12	21.3134	-6.86588	3.04525e-10	s	down	26.2079	26.8698	27.6192	24.8725	21.3645	7_12
CSUI_001390	-4.84337	25.3879	-22.0302	6.02812e-07	27.8233	-4.99031	3.63178e-06	s	down	26.2079	26.8698	27.6192	24.8725	21.3645	7_14
CSUI_001390	0.661853	25.3879	4.99362	0.00164528	1.66746	3.14776	0.00260289	s	NA	26.2079	26.8698	27.6192	24.8725	21.3645	7_8
CSUI_001390	0.749434	25.3879	5.71062	0.000740614	2.96567	3.37409	0.0012739	s	NA	26.2079	26.8698	27.6192	24.8725	21.3645	8_10
CSUI_001390	-1.99726	25.3879	-14.8858	9.31056e-07	20.1714	-4.90568	5.03544e-06	s	down	26.2079	26.8698	27.6192	24.8725	21.3645	8_12
CSUI_001390	-5.50522	25.3879	-30.0846	5.85771e-08	34.6409	-5.42309	5.82611e-07	s	down	26.2079	26.8698	27.6192	24.8725	21.3645	8_14
CSUI_001391	-2.24011	26.6214	-36.6436	1.16328e-08	45.2666	-5.70502	1.60423e-07	s	down	26.8616	27.6358	28.345	26.1048	24.159	10_12
CSUI_001391	-4.18599	26.6214	-57.3626	1.39232e-09	56.1939	-6.05637	2.73517e-08	s	down	26.8616	27.6358	28.345	26.1048	24.159	10_14
CSUI_001391	-1.94589	26.6214	-24.9205	2.72295e-07	35.5539	-5.14168	1.98e-06	s	down	26.8616	27.6358	28.345	26.1048	24.159	12_14
CSUI_001391	1.48336	26.6214	25.2409	1.60154e-07	35.9845	5.24049	1.32088e-06	s	up	26.8616	27.6358	28.345	26.1048	24.159	7_10
CSUI_001391	-0.756743	26.6214	-8.71208	0.000150329	11.0118	-3.79053	0.000314417	s	NA	26.8616	27.6358	28.345	26.1048	24.159	7_12
CSUI_001391	-2.70263	26.6214	-24.8827	4.09623e-07	35.2369	-5.06443	2.70312e-06	s	down	26.8616	27.6358	28.345	26.1048	24.159	7_14
CSUI_001391	0.774258	26.6214	5.45534	0.00182439	3.53249	3.11742	0.00286169	s	NA	26.8616	27.6358	28.345	26.1048	24.159	7_8
CSUI_001391	0.709104	26.6214	4.92442	0.00296933	1.88132	2.97089	0.00446146	s	NA	26.8616	27.6358	28.345	26.1048	24.159	8_10
CSUI_001391	-1.531	26.6214	-13.7194	1.45429e-05	21.0608	-4.3355	4.40916e-05	s	down	26.8616	27.6358	28.345	26.1048	24.159	8_12
CSUI_001391	-3.47689	26.6214	-20.1694	1.47173e-06	29.7734	-4.81504	7.20235e-06	s	down	26.8616	27.6358	28.345	26.1048	24.159	8_14
CSUI_001393	-0.517757	20.6312	-1.37093	0.216273	-5.8604	-1.2365	0.238768	n.s.	NA	21.3242	20.8477	20.2861	19.7683	20.9333	10_12
CSUI_001393	0.647222	20.6312	0.911904	0.396491	-6.04174	0.847904	0.423485	n.s.	NA	21.3242	20.8477	20.2861	19.7683	20.9333	10_14
CSUI_001393	1.16498	20.6312	1.26868	0.253787	-5.21587	1.1412	0.277772	n.s.	NA	21.3242	20.8477	20.2861	19.7683	20.9333	12_14
CSUI_001393	-1.03811	20.6312	-4.51947	0.000266516	-0.0433775	-3.64584	0.000516139	s	down	21.3242	20.8477	20.2861	19.7683	20.9333	7_10
CSUI_001393	-1.55587	20.6312	-3.34714	0.0127841	-2.10705	-2.48973	0.0171821	s	down	21.3242	20.8477	20.2861	19.7683	20.9333	7_12
CSUI_001393	-0.390888	20.6312	-0.568085	0.591268	-6.18137	-0.536999	0.616636	n.s.	NA	21.3242	20.8477	20.2861	19.7683	20.9333	7_14
CSUI_001393	-0.47651	20.6312	-1.1574	0.28661	-5.63051	-1.06559	0.311324	n.s.	NA	21.3242	20.8477	20.2861	19.7683	20.9333	7_8
CSUI_001393	-0.5616	20.6312	-1.76337	0.121009	-5.54019	-1.55055	0.138103	n.s.	NA	21.3242	20.8477	20.2861	19.7683	20.9333	8_10
CSUI_001393	-1.07936	20.6312	-2.23627	0.063469	-4.30975	-1.85589	0.0756756	n.s.	NA	21.3242	20.8477	20.2861	19.7683	20.9333	8_12
CSUI_001393	0.0856221	20.6312	0.105407	0.919523	-6.32874	0.101035	0.927151	n.s.	NA	21.3242	20.8477	20.2861	19.7683	20.9333	8_14
CSUI_001458	-3.57046	21.5151	-11.8142	1.06455e-05	19.7775	-4.40363	3.43967e-05	s	down	21.8311	23.3652	23.2902	19.7198	19.3693	10_12
CSUI_001458	-3.92094	21.5151	-14.5028	1.34205e-06	25.1175	-4.83342	6.70723e-06	s	down	21.8311	23.3652	23.2902	19.7198	19.3693	10_14
CSUI_001458	-0.350479	21.5151	-0.856397	0.426318	-7.23345	-0.795508	0.45394	n.s.	NA	21.8311	23.3652	23.2902	19.7198	19.3693	12_14
CSUI_001458	1.45913	21.5151	6.7235	8.95116e-07	6.23774	4.9134	4.88406e-06	s	up	21.8311	23.3652	23.2902	19.7198	19.3693	7_10
CSUI_001458	-2.11132	21.5151	-6.31938	0.000662088	5.48425	-3.40482	0.00115482	s	down	21.8311	23.3652	23.2902	19.7198	19.3693	7_12
CSUI_001458	-2.4618	21.5151	-9.51696	1.48647e-05	13.9847	-4.33068	4.48578e-05	s	down	21.8311	23.3652	23.2902	19.7198	19.3693	7_14
CSUI_001458	1.53407	21.5151	7.19988	5.44234e-08	8.07658	5.43622	5.47701e-07	s	up	21.8311	23.3652	23.2902	19.7198	19.3693	7_8
CSUI_001458	-0.0749381	21.5151	-0.347689	0.730972	-8.2245	-0.343832	0.751283	n.s.	NA	21.8311	23.3652	23.2902	19.7198	19.3693	8_10
CSUI_001458	-3.64539	21.5151	-11.116	2.69005e-05	18.19	-4.19823	7.29799e-05	s	down	21.8311	23.3652	23.2902	19.7198	19.3693	8_12
CSUI_001458	-3.99587	21.5151	-15.623	2.42734e-07	27.2097	-5.16322	1.81886e-06	s	down	21.8311	23.3652	23.2902	19.7198	19.3693	8_14
CSUI_001463	-3.55278	19.3566	-12.0132	2.22921e-05	19.955	-4.2406	6.26398e-05	s	down	19.2318	20.1579	21.8352	18.2825	17.2758	10_12
CSUI_001463	-4.55941	19.3566	-17.3734	1.91413e-06	29.8187	-4.76228	8.79532e-06	s	down	19.2318	20.1579	21.8352	18.2825	17.2758	10_14
CSUI_001463	-1.00663	19.3566	-6.13533	1.13933e-05	4.4882	-4.38889	3.63875e-05	s	down	19.2318	20.1579	21.8352	18.2825	17.2758	12_14
CSUI_001463	2.60345	19.3566	15.2272	3.18667e-09	25.897	5.92168	5.5416e-08	s	up	19.2318	20.1579	21.8352	18.2825	17.2758	7_10
CSUI_001463	-0.949328	19.3566	-3.86824	0.00764626	-1.57734	-2.6673	0.0106723	s	NA	19.2318	20.1579	21.8352	18.2825	17.2758	7_12
CSUI_001463	-1.95596	19.3566	-8.94234	4.60878e-05	12.3353	-4.07463	0.000114341	s	down	19.2318	20.1579	21.8352	18.2825	17.2758	7_14
CSUI_001463	0.926078	19.3566	1.75013	0.132895	-5.10369	1.50278	0.150983	n.s.	NA	19.2318	20.1579	21.8352	18.2825	17.2758	7_8
CSUI_001463	1.67738	19.3566	2.96242	0.0266432	-3.06946	2.21671	0.033788	s	up	19.2318	20.1579	21.8352	18.2825	17.2758	8_10
CSUI_001463	-1.87541	19.3566	-4.78031	0.0033455	1.43125	-2.93407	0.00497258	s	down	19.2318	20.1579	21.8352	18.2825	17.2758	8_12
CSUI_001463	-2.88204	19.3566	-7.19017	0.000424758	8.05401	-3.5242	0.000778223	s	down	19.2318	20.1579	21.8352	18.2825	17.2758	8_14
CSUI_001466	-1.94235	25.2508	-8.99778	0.000127719	10.1153	-3.83082	0.000272961	s	down	25.6331	26.1191	26.726	24.7837	22.9917	10_12
CSUI_001466	-3.73432	25.2508	-13.7472	1.04608e-05	17.2105	-4.40742	3.39537e-05	s	down	25.6331	26.1191	26.726	24.7837	22.9917	10_14
CSUI_001466	-1.79197	25.2508	-11.933	2.57558e-05	15.1711	-4.20807	7.04225e-05	s	down	25.6331	26.1191	26.726	24.7837	22.9917	12_14
CSUI_001466	1.09289	25.2508	13.592	1.65635e-07	17.5573	5.23427	1.3558e-06	s	up	25.6331	26.1191	26.726	24.7837	22.9917	7_10
CSUI_001466	-0.849459	25.2508	-3.62694	0.0111804	-1.28475	-2.53701	0.0151557	s	NA	25.6331	26.1191	26.726	24.7837	22.9917	7_12
CSUI_001466	-2.64143	25.2508	-8.55351	0.000165695	9.10989	-3.76628	0.000342093	s	down	25.6331	26.1191	26.726	24.7837	22.9917	7_14
CSUI_001466	0.485981	25.2508	1.86662	0.112754	-4.3396	1.58593	0.129229	n.s.	NA	25.6331	26.1191	26.726	24.7837	22.9917	7_8
CSUI_001466	0.606908	25.2508	2.18078	0.0735851	-4.15072	1.78918	0.0867738	n.s.	NA	25.6331	26.1191	26.726	24.7837	22.9917	8_10
CSUI_001466	-1.33544	25.2508	-6.68	0.000549383	5.59979	-3.45545	0.000979712	s	down	25.6331	26.1191	26.726	24.7837	22.9917	8_12
CSUI_001466	-3.12741	25.2508	-10.578	4.96764e-05	12.7157	-4.05714	0.00012158	s	down	25.6331	26.1191	26.726	24.7837	22.9917	8_14
CSUI_001468	-2.00385	21.6081	-9.77784	9.96022e-06	14.9175	-4.41804	3.27092e-05	s	down	21.9075	22.6209	23.3966	21.3928	18.7226	10_12
CSUI_001468	-4.674	21.6081	-15.173	5.64927e-06	26.9908	-4.53911	2.06754e-05	s	down	21.9075	22.6209	23.3966	21.3928	18.7226	10_14
CSUI_001468	-2.67014	21.6081	-11.0859	2.89874e-05	18.2441	-4.18128	7.75878e-05	s	down	21.9075	22.6209	23.3966	21.3928	18.7226	12_14
CSUI_001468	1.48915	21.6081	8.60706	1.36707e-09	11.5897	6.05931	2.69997e-08	s	up	21.9075	22.6209	23.3966	21.3928	18.7226	7_10
CSUI_001468	-0.514704	21.6081	-2.58732	0.0301949	-5.03105	-2.16752	0.03801	s	NA	21.9075	22.6209	23.3966	21.3928	18.7226	7_12
CSUI_001468	-3.18485	21.6081	-10.392	3.75517e-05	16.6804	-4.12205	9.6502e-05	s	down	21.9075	22.6209	23.3966	21.3928	18.7226	7_14
CSUI_001468	0.713449	21.6081	4.09825	0.000620884	-0.806428	3.42232	0.00109212	s	NA	21.9075	22.6209	23.3966	21.3928	18.7226	7_8
CSUI_001468	0.775699	21.6081	4.50273	9.26411e-05	-0.178696	3.9091	0.000207076	s	NA	21.9075	22.6209	23.3966	21.3928	18.7226	8_10
CSUI_001468	-1.22815	21.6081	-5.78782	0.00131224	3.79877	-3.21329	0.00213024	s	down	21.9075	22.6209	23.3966	21.3928	18.7226	8_12
CSUI_001468	-3.8983	21.6081	-12.2218	2.05998e-05	20.8901	-4.25829	5.87049e-05	s	down	21.9075	22.6209	23.3966	21.3928	18.7226	8_14
CSUI_001469	-2.12218	22.0796	-12.6186	4.33054e-06	16.8609	-4.59485	1.67468e-05	s	down	22.4822	22.749	23.5644	21.4422	20.1487	10_12
CSUI_001469	-3.41571	22.0796	-10.8647	2.64917e-05	14.0583	-4.2017	7.21138e-05	s	down	22.4822	22.749	23.5644	21.4422	20.1487	10_14
CSUI_001469	-1.29353	22.0796	-4.85486	0.00275361	1.22857	-2.99398	0.00416221	s	down	22.4822	22.749	23.5644	21.4422	20.1487	12_14
CSUI_001469	1.08222	22.0796	7.86513	6.69169e-06	7.68068	4.50327	2.3744e-05	s	up	22.4822	22.749	23.5644	21.4422	20.1487	7_10
CSUI_001469	-1.03996	22.0796	-4.68277	0.00239844	0.599786	-3.03587	0.00366492	s	down	22.4822	22.749	23.5644	21.4422	20.1487	7_12
CSUI_001469	-2.33349	22.0796	-6.23697	0.000803536	4.7268	-3.35157	0.00137062	s	down	22.4822	22.749	23.5644	21.4422	20.1487	7_14
CSUI_001469	0.266835	22.0796	1.07755	0.32121	-6.1471	0.991974	0.346932	n.s.	NA	22.4822	22.749	23.5644	21.4422	20.1487	7_8
CSUI_001469	0.815383	22.0796	3.35	0.0148541	-2.52681	2.43592	0.0197389	s	NA	22.4822	22.749	23.5644	21.4422	20.1487	8_10
CSUI_001469	-1.3068	22.0796	-4.06919	0.0064347	-0.541401	-2.72477	0.00911123	s	down	22.4822	22.749	23.5644	21.4422	20.1487	8_12
CSUI_001469	-2.60033	22.0796	-7.41776	0.000281475	7.27614	-3.63178	0.000540242	s	down	22.4822	22.749	23.5644	21.4422	20.1487	8_14
CSUI_001473	0.637922	22.4898	2.85198	0.0267349	-3.77352	2.21537	0.0338975	s	NA	21.1332	19.6081	24.5259	25.1638	22.0027	10_12
CSUI_001473	-2.52315	22.4898	-5.60887	0.00139894	3.16771	-3.19487	0.00225064	s	down	21.1332	19.6081	24.5259	25.1638	22.0027	10_14
CSUI_001473	-3.16107	22.4898	-6.44787	0.000751477	5.30756	-3.37007	0.00129018	s	down	21.1332	19.6081	24.5259	25.1638	22.0027	12_14
CSUI_001473	3.39263	22.4898	16.1702	4.65346e-07	21.9298	5.04008	2.97671e-06	s	up	21.1332	19.6081	24.5259	25.1638	22.0027	7_10
CSUI_001473	4.03055	22.4898	26.9503	8.5274e-10	32.8671	6.13479	1.81721e-08	s	up	21.1332	19.6081	24.5259	25.1638	22.0027	7_12
CSUI_001473	0.869486	22.4898	2.07107	0.0843091	-4.87346	1.72621	0.0986312	n.s.	NA	21.1332	19.6081	24.5259	25.1638	22.0027	7_14
CSUI_001473	-1.52513	22.4898	-2.29092	0.0634314	-3.63683	-1.85616	0.075639	n.s.	NA	21.1332	19.6081	24.5259	25.1638	22.0027	7_8
CSUI_001473	4.91776	22.4898	7.59432	0.000319947	7.76932	3.59859	0.000606445	s	up	21.1332	19.6081	24.5259	25.1638	22.0027	8_10
CSUI_001473	5.55569	22.4898	8.24263	0.000211365	9.00209	3.70503	0.000422654	s	up	21.1332	19.6081	24.5259	25.1638	22.0027	8_12
CSUI_001473	2.39462	22.4898	2.6926	0.0373446	-3.15527	2.08198	0.04633	s	up	21.1332	19.6081	24.5259	25.1638	22.0027	8_14
CSUI_001477	-0.82189	22.6773	-3.13738	0.0205327	-2.64805	-2.31647	0.0265759	s	NA	22.9538	22.9743	23.4515	22.6297	21.3758	10_12
CSUI_001477	-2.07571	22.6773	-7.30921	0.000278555	6.84935	-3.63447	0.000535422	s	down	22.9538	22.9743	23.4515	22.6297	21.3758	10_14
CSUI_001477	-1.25382	22.6773	-3.8986	0.00847831	-0.774746	-2.6324	0.0117389	s	down	22.9538	22.9743	23.4515	22.6297	21.3758	12_14
CSUI_001477	0.497785	22.6773	4.81493	0.000179453	0.374405	3.74631	0.000366867	s	NA	22.9538	22.9743	23.4515	22.6297	21.3758	7_10
CSUI_001477	-0.324105	22.6773	-1.37513	0.215304	-6.09759	-1.23911	0.23777	n.s.	NA	22.9538	22.9743	23.4515	22.6297	21.3758	7_12
CSUI_001477	-1.57792	22.6773	-5.86762	0.00104275	3.6776	-3.27873	0.00173113	s	down	22.9538	22.9743	23.4515	22.6297	21.3758	7_14
CSUI_001477	0.0205469	22.6773	0.101355	0.922509	-6.66088	0.0972741	0.929738	n.s.	NA	22.9538	22.9743	23.4515	22.6297	21.3758	7_8
CSUI_001477	0.477238	22.6773	2.22505	0.0667546	-4.8034	1.83332	0.0793365	n.s.	NA	22.9538	22.9743	23.4515	22.6297	21.3758	8_10
CSUI_001477	-0.344652	22.6773	-1.18851	0.278652	-6.08485	-1.08335	0.303067	n.s.	NA	22.9538	22.9743	23.4515	22.6297	21.3758	8_12
CSUI_001477	-1.59847	22.6773	-4.62601	0.00356566	0.811804	-2.91423	0.0052694	s	down	22.9538	22.9743	23.4515	22.6297	21.3758	8_14
CSUI_001489	-1.93594	22.5771	-6.45395	0.000755207	4.7282	-3.36871	0.00129563	s	down	23.2334	23.4931	24.0558	22.1199	19.9987	10_12
CSUI_001489	-4.05712	22.5771	-14.5303	6.18193e-06	16.9642	-4.52007	2.22204e-05	s	down	23.2334	23.4931	24.0558	22.1199	19.9987	10_14
CSUI_001489	-2.12118	22.5771	-15.9517	1.52626e-06	19.4068	-4.80777	7.42649e-06	s	down	23.2334	23.4931	24.0558	22.1199	19.9987	12_14
CSUI_001489	0.822394	22.5771	10.3542	1.2675e-09	11.6857	6.07146	2.55348e-08	s	NA	23.2334	23.4931	24.0558	22.1199	19.9987	7_10
CSUI_001489	-1.11355	22.5771	-3.51387	0.0127288	-1.41112	-2.49127	0.0171188	s	down	23.2334	23.4931	24.0558	22.1199	19.9987	7_12
CSUI_001489	-3.23473	22.5771	-11.642	2.62692e-05	13.2559	-4.20361	7.16138e-05	s	down	23.2334	23.4931	24.0558	22.1199	19.9987	7_14
CSUI_001489	0.259724	22.5771	1.00455	0.354344	-5.41391	0.926196	0.381082	n.s.	NA	23.2334	23.4931	24.0558	22.1199	19.9987	7_8
CSUI_001489	0.562671	22.5771	2.31831	0.0602547	-4.01385	1.87893	0.072123	n.s.	NA	23.2334	23.4931	24.0558	22.1199	19.9987	8_10
CSUI_001489	-1.37327	22.5771	-12.564	4.76649e-07	15.2608	-5.03548	3.03497e-06	s	down	23.2334	23.4931	24.0558	22.1199	19.9987	8_12
CSUI_001489	-3.49445	22.5771	-23.858	2.32969e-08	26.6336	-5.58554	2.75282e-07	s	down	23.2334	23.4931	24.0558	22.1199	19.9987	8_14
CSUI_001490	-3.15755	24.5757	-30.1775	1.45254e-08	42.7614	-5.66708	1.88337e-07	s	down	25.6099	25.9748	26.0644	22.9068	22.3228	10_12
CSUI_001490	-3.74158	24.5757	-22.2429	7.95153e-07	34.5105	-4.93655	4.49841e-06	s	down	25.6099	25.9748	26.0644	22.9068	22.3228	10_14
CSUI_001490	-0.584031	24.5757	-3.3912	0.015548	-2.4668	-2.41936	0.0206089	s	NA	25.6099	25.9748	26.0644	22.9068	22.3228	12_14
CSUI_001490	0.454514	24.5757	5.11263	0.000597222	1.41776	3.43287	0.00105448	s	NA	25.6099	25.9748	26.0644	22.9068	22.3228	7_10
CSUI_001490	-2.70304	24.5757	-26.9079	1.47661e-08	39.6245	-5.66426	1.90342e-07	s	down	25.6099	25.9748	26.0644	22.9068	22.3228	7_12
CSUI_001490	-3.28707	24.5757	-19.98	1.38208e-06	31.6644	-4.82757	6.8577e-06	s	down	25.6099	25.9748	26.0644	22.9068	22.3228	7_14
CSUI_001490	0.364934	24.5757	3.10742	0.0199769	-3.07054	2.32678	0.0259233	s	NA	25.6099	25.9748	26.0644	22.9068	22.3228	7_8
CSUI_001490	0.0895801	24.5757	0.948691	0.370503	-7.62374	0.895532	0.397378	n.s.	NA	25.6099	25.9748	26.0644	22.9068	22.3228	8_10
CSUI_001490	-3.06797	24.5757	-22.3789	7.56247e-07	34.6731	-4.94633	4.32989e-06	s	down	25.6099	25.9748	26.0644	22.9068	22.3228	8_12
CSUI_001490	-3.652	24.5757	-24.7795	3.96209e-07	37.4088	-5.07077	2.63853e-06	s	down	25.6099	25.9748	26.0644	22.9068	22.3228	8_14
CSUI_001493	0.80852	20.146	1.47183	0.179593	-6.94958	1.34201	0.200171	n.s.	NA	20.8646	19.0485	19.8048	20.6133	20.3986	10_12
CSUI_001493	0.593768	20.146	1.1422	0.280375	-7.718	1.07948	0.304761	n.s.	NA	20.8646	19.0485	19.8048	20.6133	20.3986	10_14
CSUI_001493	-0.214752	20.146	-0.461839	0.648308	-8.1323	-0.456114	0.67232	n.s.	NA	20.8646	19.0485	19.8048	20.6133	20.3986	12_14
CSUI_001493	-1.05979	20.146	-2.01685	0.0730276	-6.19814	-1.79266	0.0862267	n.s.	NA	20.8646	19.0485	19.8048	20.6133	20.3986	7_10
CSUI_001493	-0.251271	20.146	-0.541262	0.593259	-8.14581	-0.534119	0.618421	n.s.	NA	20.8646	19.0485	19.8048	20.6133	20.3986	7_12
CSUI_001493	-0.466023	20.146	-1.02052	0.314805	-7.82959	-1.00519	0.340313	n.s.	NA	20.8646	19.0485	19.8048	20.6133	20.3986	7_14
CSUI_001493	-1.8161	20.146	-3.43681	0.00762972	-2.46128	-2.66803	0.010656	s	down	20.8646	19.0485	19.8048	20.6133	20.3986	7_8
CSUI_001493	0.756309	20.146	1.14513	0.29748	-7.26942	1.04185	0.322466	n.s.	NA	20.8646	19.0485	19.8048	20.6133	20.3986	8_10
CSUI_001493	1.56483	20.146	2.83214	0.0245591	-4.38914	2.24827	0.0313436	s	up	20.8646	19.0485	19.8048	20.6133	20.3986	8_12
CSUI_001493	1.35008	20.146	2.53338	0.0331044	-5.34201	2.13081	0.041418	s	up	20.8646	19.0485	19.8048	20.6133	20.3986	8_14
CSUI_001507	-2.66354	26.1832	-30.0561	2.81252e-13	46.2586	-7.30308	1.9813e-11	s	down	27.3545	27.6793	28.1638	25.5003	22.2183	10_12
CSUI_001507	-5.94557	26.1832	-54.7332	1.17923e-10	64.455	-6.44198	3.43219e-09	s	down	27.3545	27.6793	28.1638	25.5003	22.2183	10_14
CSUI_001507	-3.28203	26.1832	-36.0696	3.19895e-13	51.8085	-7.28575	2.19754e-11	s	down	27.3545	27.6793	28.1638	25.5003	22.2183	12_14
CSUI_001507	0.809328	26.1832	6.35762	0.000595932	5.47655	3.43346	0.00105271	s	NA	27.3545	27.6793	28.1638	25.5003	22.2183	7_10
CSUI_001507	-1.85421	26.1832	-14.1738	6.33193e-06	24.3267	-4.51499	2.26711e-05	s	down	27.3545	27.6793	28.1638	25.5003	22.2183	7_12
CSUI_001507	-5.13624	26.1832	-34.0442	5.03442e-08	49.8814	-5.45009	5.14133e-07	s	down	27.3545	27.6793	28.1638	25.5003	22.2183	7_14
CSUI_001507	0.324789	26.1832	1.94555	0.101669	-5.25215	1.63682	0.117376	n.s.	NA	27.3545	27.6793	28.1638	25.5003	22.2183	7_8
CSUI_001507	0.484539	26.1832	4.63415	0.00181253	0.361658	3.11935	0.00284429	s	NA	27.3545	27.6793	28.1638	25.5003	22.2183	8_10
CSUI_001507	-2.179	26.1832	-23.3626	6.07135e-10	38.6331	-6.18857	1.36482e-08	s	down	27.3545	27.6793	28.1638	25.5003	22.2183	8_12
CSUI_001507	-5.46103	26.1832	-60.7271	4.23556e-16	67.7485	-8.13163	8.21847e-14	s	down	27.3545	27.6793	28.1638	25.5003	22.2183	8_14
CSUI_001511	-1.43663	24.2202	-16.2984	2.62735e-06	26.0864	-4.69799	1.13067e-05	s	down	23.916	24.7681	25.6929	24.2563	22.4678	10_12
CSUI_001511	-3.22512	24.2202	-21.191	1.12834e-06	32.6665	-4.86782	5.87268e-06	s	down	23.916	24.7681	25.6929	24.2563	22.4678	10_14
CSUI_001511	-1.78849	24.2202	-10.4759	5.96782e-05	15.6028	-4.01408	0.000141822	s	down	23.916	24.7681	25.6929	24.2563	22.4678	12_14
CSUI_001511	1.77688	24.2202	20.0873	1.12299e-06	31.4533	4.86876	5.8531e-06	s	up	23.916	24.7681	25.6929	24.2563	22.4678	7_10
CSUI_001511	0.340258	24.2202	3.53176	0.012888	-2.20468	2.48685	0.017307	s	NA	23.916	24.7681	25.6929	24.2563	22.4678	7_12
CSUI_001511	-1.44824	24.2202	-7.5426	0.000352579	8.87497	-3.57325	0.000660601	s	down	23.916	24.7681	25.6929	24.2563	22.4678	7_14
CSUI_001511	0.85211	24.2202	4.84884	0.00324217	2.10205	2.94379	0.00483592	s	NA	23.916	24.7681	25.6929	24.2563	22.4678	7_8
CSUI_001511	0.924775	24.2202	6.21154	0.000949397	5.32731	3.30511	0.00159217	s	NA	23.916	24.7681	25.6929	24.2563	22.4678	8_10
CSUI_001511	-0.511852	24.2202	-2.90906	0.0285024	-3.1022	-2.1903	0.0360023	s	NA	23.916	24.7681	25.6929	24.2563	22.4678	8_12
CSUI_001511	-2.30035	24.2202	-36.0152	5.31536e-09	47.0751	-5.83699	8.44414e-08	s	down	23.916	24.7681	25.6929	24.2563	22.4678	8_14
CSUI_001515	-3.27776	19.0557	-9.8891	2.69289e-12	14.7242	-6.99289	1.39174e-10	s	down	17.7975	19.7097	21.4812	18.2034	18.0363	10_12
CSUI_001515	-3.44495	19.0557	-9.34549	7.59105e-10	13.1993	-6.15325	1.66913e-08	s	down	17.7975	19.7097	21.4812	18.2034	18.0363	10_14
CSUI_001515	-0.167191	19.0557	-0.504422	0.616735	-7.96255	-0.500482	0.641563	n.s.	NA	17.7975	19.7097	21.4812	18.2034	18.0363	12_14
CSUI_001515	3.68369	19.0557	9.92785	7.37979e-10	14.8323	6.15772	1.6259e-08	s	up	17.7975	19.7097	21.4812	18.2034	18.0363	7_10
CSUI_001515	0.405931	19.0557	1.1207	0.272911	-7.42233	1.09638	0.297145	n.s.	NA	17.7975	19.7097	21.4812	18.2034	18.0363	7_12
CSUI_001515	0.23874	19.0557	0.694462	0.491939	-7.90767	0.687228	0.519314	n.s.	NA	17.7975	19.7097	21.4812	18.2034	18.0363	7_14
CSUI_001515	1.91215	19.0557	5.44471	5.98579e-06	3.14352	4.52689	2.16632e-05	s	up	17.7975	19.7097	21.4812	18.2034	18.0363	7_8
CSUI_001515	1.77154	19.0557	5.15316	9.88538e-06	1.79861	4.41967	3.25297e-05	s	up	17.7975	19.7097	21.4812	18.2034	18.0363	8_10
CSUI_001515	-1.50622	19.0557	-4.15839	0.00032155	-0.928165	-3.59729	0.000609066	s	down	17.7975	19.7097	21.4812	18.2034	18.0363	8_12
CSUI_001515	-1.67341	19.0557	-4.50999	0.000152398	-0.164149	-3.78713	0.000318263	s	down	17.7975	19.7097	21.4812	18.2034	18.0363	8_14
CSUI_001533	-2.12669	22.3589	-12.3381	8.93545e-06	20.5431	-4.44145	3.00201e-05	s	down	22.2287	23.2635	23.5025	21.3758	21.4241	10_12
CSUI_001533	-2.07836	22.3589	-13.8348	1.40344e-06	23.284	-4.82452	6.93568e-06	s	down	22.2287	23.2635	23.5025	21.3758	21.4241	10_14
CSUI_001533	0.0483309	22.3589	0.226968	0.828089	-7.70679	0.217153	0.842331	n.s.	NA	22.2287	23.2635	23.5025	21.3758	21.4241	12_14
CSUI_001533	1.27374	22.3589	10.0605	1.66033e-10	14.9567	6.38986	4.57937e-09	s	up	22.2287	23.2635	23.5025	21.3758	21.4241	7_10
CSUI_001533	-0.85295	22.3589	-5.12861	0.00168424	1.8013	-3.14091	0.00265959	s	NA	22.2287	23.2635	23.5025	21.3758	21.4241	7_12
CSUI_001533	-0.804619	22.3589	-5.06431	0.00206577	1.52839	-3.08061	0.0032021	s	NA	22.2287	23.2635	23.5025	21.3758	21.4241	7_14
CSUI_001533	1.03477	22.3589	7.45413	0.000164032	8.73185	3.7688	0.000339246	s	up	22.2287	23.2635	23.5025	21.3758	21.4241	7_8
CSUI_001533	0.238974	22.3589	1.70643	0.127228	-6.75626	1.52513	0.144842	n.s.	NA	22.2287	23.2635	23.5025	21.3758	21.4241	8_10
CSUI_001533	-1.88772	22.3589	-11.2122	2.933e-05	17.9769	-4.17861	7.83361e-05	s	down	22.2287	23.2635	23.5025	21.3758	21.4241	8_12
CSUI_001533	-1.83939	22.3589	-10.3827	6.11461e-05	15.8615	-4.00834	0.000144782	s	down	22.2287	23.2635	23.5025	21.3758	21.4241	8_14
CSUI_001537	-2.62427	23.9592	-21.4027	4.85775e-11	36.2773	-6.57523	1.62808e-09	s	down	25.0261	25.4405	26.1362	23.512	19.6812	10_12
CSUI_001537	-6.45507	23.9592	-35.309	2.06324e-08	51.5226	-5.60661	2.50487e-07	s	down	25.0261	25.4405	26.1362	23.512	19.6812	10_14
CSUI_001537	-3.8308	23.9592	-17.1305	3.19123e-06	29.9794	-4.65811	1.31355e-05	s	down	25.0261	25.4405	26.1362	23.512	19.6812	12_14
CSUI_001537	1.11019	23.9592	8.1531	2.69023e-05	10.2956	4.19822	7.29799e-05	s	up	25.0261	25.4405	26.1362	23.512	19.6812	7_10
CSUI_001537	-1.51409	23.9592	-12.9592	1.94717e-10	21.6741	-6.36545	5.22712e-09	s	down	25.0261	25.4405	26.1362	23.512	19.6812	7_12
CSUI_001537	-5.34489	23.9592	-21.8631	8.8925e-07	37.0549	-4.91469	4.85924e-06	s	down	25.0261	25.4405	26.1362	23.512	19.6812	7_14
CSUI_001537	0.414417	23.9592	2.85321	0.0233703	-3.8049	2.26733	0.0299335	s	NA	25.0261	25.4405	26.1362	23.512	19.6812	7_8
CSUI_001537	0.695769	23.9592	6.00699	7.9787e-06	4.1272	4.46575	2.74018e-05	s	NA	25.0261	25.4405	26.1362	23.512	19.6812	8_10
CSUI_001537	-1.92851	23.9592	-15.1484	2.19518e-08	26.1322	-5.59587	2.64448e-07	s	down	25.0261	25.4405	26.1362	23.512	19.6812	8_12
CSUI_001537	-5.7593	23.9592	-31.0715	6.16937e-08	47.6292	-5.41382	6.07598e-07	s	down	25.0261	25.4405	26.1362	23.512	19.6812	8_14
CSUI_001544	-0.953235	23.7318	-9.95758	7.44108e-05	15.3738	-3.96172	0.000171396	s	NA	23.0848	24.3722	25.3	24.3468	21.5553	10_12
CSUI_001544	-3.74476	23.7318	-21.1365	1.18822e-06	34.5322	-4.85759	6.12094e-06	s	down	23.0848	24.3722	25.3	24.3468	21.5553	10_14
CSUI_001544	-2.79153	23.7318	-21.7978	9.67782e-07	35.5449	-4.89808	5.19344e-06	s	down	23.0848	24.3722	25.3	24.3468	21.5553	12_14
CSUI_001544	2.21525	23.7318	38.6238	9.9975e-09	52.9631	5.73077	1.42307e-07	s	up	23.0848	24.3722	25.3	24.3468	21.5553	7_10
CSUI_001544	1.26202	23.7318	14.0427	1.05248e-05	24.0236	4.4061	3.41262e-05	s	up	23.0848	24.3722	25.3	24.3468	21.5553	7_12
CSUI_001544	-1.52951	23.7318	-7.79842	0.000295533	10.1613	-3.61918	0.000564134	s	down	23.0848	24.3722	25.3	24.3468	21.5553	7_14
CSUI_001544	1.28738	23.7318	10.0279	7.51016e-05	15.4558	3.95952	0.000172723	s	up	23.0848	24.3722	25.3	24.3468	21.5553	7_8
CSUI_001544	0.927877	23.7318	10.1967	6.54886e-05	15.8671	3.99211	0.000153867	s	NA	23.0848	24.3722	25.3	24.3468	21.5553	8_10
CSUI_001544	-0.0253574	23.7318	-0.219456	0.833896	-7.08249	-0.209707	0.847926	n.s.	NA	23.0848	24.3722	25.3	24.3468	21.5553	8_12
CSUI_001544	-2.81688	23.7318	-22.8178	7.54499e-07	37.3278	-4.94678	4.32989e-06	s	down	23.0848	24.3722	25.3	24.3468	21.5553	8_14
CSUI_001547	-0.553999	22.492	-0.990745	0.361835	-6.27686	-0.911873	0.388647	n.s.	NA	24.0571	21.4402	21.7454	21.1914	24.0259	10_12
CSUI_001547	2.28047	22.492	3.35705	0.0164171	-2.02968	2.39951	0.0216623	s	up	24.0571	21.4402	21.7454	21.1914	24.0259	10_14
CSUI_001547	2.83447	22.492	3.571	0.0127506	-1.19022	2.49066	0.0171434	s	up	24.0571	21.4402	21.7454	21.1914	24.0259	12_14
CSUI_001547	-2.31166	22.492	-10.2963	4.06531e-05	14.7353	-4.10374	0.000103243	s	down	24.0571	21.4402	21.7454	21.1914	24.0259	7_10
CSUI_001547	-2.86566	22.492	-5.09247	0.00256937	2.47959	-3.01505	0.00390776	s	down	24.0571	21.4402	21.7454	21.1914	24.0259	7_12
CSUI_001547	-0.0311902	22.492	-0.0512161	0.960894	-6.82644	-0.0490323	0.964819	n.s.	NA	24.0571	21.4402	21.7454	21.1914	24.0259	7_14
CSUI_001547	-2.61688	22.492	-6.56655	0.000705175	6.45459	-3.38756	0.00122228	s	down	24.0571	21.4402	21.7454	21.1914	24.0259	7_8
CSUI_001547	0.305219	22.492	1.2078	0.272627	-6.91005	1.09703	0.296894	n.s.	NA	24.0571	21.4402	21.7454	21.1914	24.0259	8_10
CSUI_001547	-0.24878	22.492	-0.502383	0.634117	-6.81719	-0.475941	0.658529	n.s.	NA	24.0571	21.4402	21.7454	21.1914	24.0259	8_12
CSUI_001547	2.58569	22.492	3.40951	0.0154155	-1.81381	2.42247	0.0204431	s	up	24.0571	21.4402	21.7454	21.1914	24.0259	8_14
CSUI_001554	-0.395204	21.6154	-1.93797	0.0932488	-5.94658	-1.6785	0.108424	n.s.	NA	19.868	22.6104	22.9014	22.5062	20.2038	10_12
CSUI_001554	-2.69755	21.6154	-16.7912	6.57495e-11	27.7326	-6.53005	2.11392e-09	s	down	19.868	22.6104	22.9014	22.5062	20.2038	10_14
CSUI_001554	-2.30235	21.6154	-12.6337	9.23338e-07	20.4247	-4.90731	5.01331e-06	s	down	19.868	22.6104	22.9014	22.5062	20.2038	12_14
CSUI_001554	3.0334	21.6154	12.4069	7.76188e-06	20.1393	4.47165	2.68019e-05	s	up	19.868	22.6104	22.9014	22.5062	20.2038	7_10
CSUI_001554	2.6382	21.6154	7.24167	0.000356557	8.21138	3.57031	0.00066715	s	up	19.868	22.6104	22.9014	22.5062	20.2038	7_12
CSUI_001554	0.335851	21.6154	1.25586	0.253981	-6.85171	1.14073	0.277957	n.s.	NA	19.868	22.6104	22.9014	22.5062	20.2038	7_14
CSUI_001554	2.74246	21.6154	11.8233	8.2572e-06	19.1651	4.4584	2.81518e-05	s	up	19.868	22.6104	22.9014	22.5062	20.2038	7_8
CSUI_001554	0.29095	21.6154	1.94465	0.0628472	-6.32804	1.86027	0.0749827	n.s.	NA	19.868	22.6104	22.9014	22.5062	20.2038	8_10
CSUI_001554	-0.104254	21.6154	-0.47887	0.646192	-7.64446	-0.459058	0.670314	n.s.	NA	19.868	22.6104	22.9014	22.5062	20.2038	8_12
CSUI_001554	-2.4066	21.6154	-14.7148	5.5546e-09	24.1401	-5.82964	8.70169e-08	s	down	19.868	22.6104	22.9014	22.5062	20.2038	8_14
CSUI_001559	-3.44046	20.7963	-8.80663	2.55716e-05	12.1771	-4.20969	7.00228e-05	s	down	21.191	22.4069	22.9417	19.5012	17.9408	10_12
CSUI_001559	-5.0009	20.7963	-10.1262	3.85912e-05	15.4828	-4.11576	9.87092e-05	s	down	21.191	22.4069	22.9417	19.5012	17.9408	10_14
CSUI_001559	-1.56044	20.7963	-2.75144	0.0337533	-4.20664	-2.12301	0.0421488	s	down	21.191	22.4069	22.9417	19.5012	17.9408	12_14
CSUI_001559	1.75064	20.7963	5.21832	4.95865e-05	1.85582	4.05757	0.000121387	s	up	21.191	22.4069	22.9417	19.5012	17.9408	7_10
CSUI_001559	-1.68982	20.7963	-3.92459	0.00747108	-1.56019	-2.67508	0.010452	s	down	21.191	22.4069	22.9417	19.5012	17.9408	7_12
CSUI_001559	-3.25025	20.7963	-6.01603	0.0010119	4.58369	-3.2872	0.00168727	s	down	21.191	22.4069	22.9417	19.5012	17.9408	7_14
CSUI_001559	1.2159	20.7963	3.14437	0.0133006	-3.18226	2.47562	0.0178308	s	up	21.191	22.4069	22.9417	19.5012	17.9408	7_8
CSUI_001559	0.534746	20.7963	1.4391	0.180998	-7.12898	1.33769	0.201636	n.s.	NA	21.191	22.4069	22.9417	19.5012	17.9408	8_10
CSUI_001559	-2.90571	20.7963	-8.38703	7.9933e-07	10.8974	-4.93553	4.51317e-06	s	down	21.191	22.4069	22.9417	19.5012	17.9408	8_12
CSUI_001559	-4.46615	20.7963	-7.31369	0.000380716	8.25432	-3.5531	0.000706615	s	down	21.191	22.4069	22.9417	19.5012	17.9408	8_14
CSUI_001560	-1.14043	24.0434	-20.6912	6.95651e-07	32.1919	-4.96257	4.06743e-06	s	down	23.5193	24.4772	25.3651	24.2246	22.6308	10_12
CSUI_001560	-2.73427	24.0434	-19.8749	1.67861e-06	30.7025	-4.78871	7.992e-06	s	down	23.5193	24.4772	25.3651	24.2246	22.6308	10_14
CSUI_001560	-1.59384	24.0434	-9.44596	0.000105974	13.2847	-3.87649	0.000232461	s	down	23.5193	24.4772	25.3651	24.2246	22.6308	12_14
CSUI_001560	1.84574	24.0434	28.4981	1.48441e-07	40.5201	5.25448	1.25316e-06	s	up	23.5193	24.4772	25.3651	24.2246	22.6308	7_10
CSUI_001560	0.705309	24.0434	17.2113	3.39666e-07	27.2083	5.09999	2.35382e-06	s	NA	23.5193	24.4772	25.3651	24.2246	22.6308	7_12
CSUI_001560	-0.888529	24.0434	-4.78033	0.00348404	1.84188	-2.92145	0.00515981	s	NA	23.5193	24.4772	25.3651	24.2246	22.6308	7_14
CSUI_001560	0.957901	24.0434	8.15217	0.000233047	10.3346	3.6802	0.000460268	s	NA	23.5193	24.4772	25.3651	24.2246	22.6308	7_8
CSUI_001560	0.887836	24.0434	13.0094	1.51507e-05	20.46	4.32649	4.55345e-05	s	NA	23.5193	24.4772	25.3651	24.2246	22.6308	8_10
CSUI_001560	-0.252592	24.0434	-2.51591	0.0473252	-4.16772	-1.98338	0.0576641	n.s.	NA	23.5193	24.4772	25.3651	24.2246	22.6308	8_12
CSUI_001560	-1.84643	24.0434	-15.9504	5.86236e-06	25.5055	-4.53129	2.13364e-05	s	down	23.5193	24.4772	25.3651	24.2246	22.6308	8_14
CSUI_001562	-1.40241	27.2259	-12.283	1.5989e-05	14.7409	-4.3146	4.76654e-05	s	down	27.7006	27.8096	28.3632	26.9608	25.2814	10_12
CSUI_001562	-3.08183	27.2259	-10.5017	5.06875e-05	11.1227	-4.05243	0.000123699	s	down	27.7006	27.8096	28.3632	26.9608	25.2814	10_14
CSUI_001562	-1.67943	27.2259	-8.01402	0.000228097	7.62029	-3.68568	0.000451843	s	down	27.7006	27.8096	28.3632	26.9608	25.2814	12_14
CSUI_001562	0.662582	27.2259	6.46408	0.000230048	4.6768	3.68351	0.000454914	s	NA	27.7006	27.8096	28.3632	26.9608	25.2814	7_10
CSUI_001562	-0.739823	27.2259	-4.74491	0.00277343	1.12725	-2.99179	0.00419046	s	NA	27.7006	27.8096	28.3632	26.9608	25.2814	7_12
CSUI_001562	-2.41925	27.2259	-7.79232	0.000283408	6.7132	-3.63001	0.000543334	s	down	27.7006	27.8096	28.3632	26.9608	25.2814	7_14
CSUI_001562	0.108975	27.2259	0.496903	0.637392	-5.6136	0.471348	0.661495	n.s.	NA	27.7006	27.8096	28.3632	26.9608	25.2814	7_8
CSUI_001562	0.553608	27.2259	1.90397	0.107472	-4.3209	1.60966	0.123611	n.s.	NA	27.7006	27.8096	28.3632	26.9608	25.2814	8_10
CSUI_001562	-0.848798	27.2259	-2.96641	0.0260285	-2.41756	-2.22579	0.0330778	s	NA	27.7006	27.8096	28.3632	26.9608	25.2814	8_12
CSUI_001562	-2.52823	27.2259	-7.95736	0.000244393	7.26506	-3.66807	0.000479678	s	down	27.7006	27.8096	28.3632	26.9608	25.2814	8_14
CSUI_001565	-1.11772	24.1003	-7.71137	7.54306e-07	9.126	-4.94683	4.32989e-06	s	down	23.7643	24.7773	25.6468	24.5291	21.7841	10_12
CSUI_001565	-3.86278	24.1003	-24.0181	1.06642e-09	40.0212	-6.09914	2.20873e-08	s	down	23.7643	24.7773	25.6468	24.5291	21.7841	10_14
CSUI_001565	-2.74506	24.1003	-16.5921	8.43186e-08	29.0642	-5.35763	7.90308e-07	s	down	23.7643	24.7773	25.6468	24.5291	21.7841	12_14
CSUI_001565	1.88256	24.1003	11.5738	1.33396e-06	18.9248	4.83463	6.68797e-06	s	up	23.7643	24.7773	25.6468	24.5291	21.7841	7_10
CSUI_001565	0.764835	24.1003	4.16945	0.00571274	-0.880518	2.76383	0.00816105	s	NA	23.7643	24.7773	25.6468	24.5291	21.7841	7_12
CSUI_001565	-1.98022	24.1003	-9.39868	7.4724e-05	13.8426	-3.96072	0.00017189	s	down	23.7643	24.7773	25.6468	24.5291	21.7841	7_14
CSUI_001565	1.01303	24.1003	4.91057	0.00237033	1.83129	3.03942	0.00362949	s	up	23.7643	24.7773	25.6468	24.5291	21.7841	7_8
CSUI_001565	0.869528	24.1003	5.42169	0.000353165	2.58366	3.57281	0.000661586	s	NA	23.7643	24.7773	25.6468	24.5291	21.7841	8_10
CSUI_001565	-0.248197	24.1003	-1.47252	0.17863	-6.98969	-1.34498	0.199138	n.s.	NA	23.7643	24.7773	25.6468	24.5291	21.7841	8_12
CSUI_001565	-2.99325	24.1003	-21.6011	6.03906e-20	36.6413	-9.14363	4.4528e-17	s	down	23.7643	24.7773	25.6468	24.5291	21.7841	8_14
CSUI_001589	-2.28258	22.1351	-15.8353	3.65765e-07	23.4247	-5.08596	2.48792e-06	s	down	22.736	23.2125	23.8432	21.5606	19.3198	10_12
CSUI_001589	-4.52343	22.1351	-15.6007	2.69557e-06	23.1324	-4.69275	1.15064e-05	s	down	22.736	23.2125	23.8432	21.5606	19.3198	10_14
CSUI_001589	-2.24085	22.1351	-10.1367	4.10211e-05	13.7729	-4.10165	0.000103915	s	down	22.736	23.2125	23.8432	21.5606	19.3198	12_14
CSUI_001589	1.10724	22.1351	8.66518	7.61051e-07	10.1853	4.9451	4.34774e-06	s	up	22.736	23.2125	23.8432	21.5606	19.3198	7_10
CSUI_001589	-1.17535	22.1351	-6.69941	0.000181373	5.79966	-3.74364	0.000370039	s	down	22.736	23.2125	23.8432	21.5606	19.3198	7_12
CSUI_001589	-3.4162	22.1351	-10.1771	5.18842e-05	13.9434	-4.04697	0.000125925	s	down	22.736	23.2125	23.8432	21.5606	19.3198	7_14
CSUI_001589	0.476508	22.1351	2.6571	0.0319404	-3.7828	2.14516	0.0400568	s	NA	22.736	23.2125	23.8432	21.5606	19.3198	7_8
CSUI_001589	0.630729	22.1351	4.71075	0.00106011	0.463416	3.27407	0.00175678	s	NA	22.736	23.2125	23.8432	21.5606	19.3198	8_10
CSUI_001589	-1.65186	22.1351	-10.5549	7.4422e-06	14.3965	-4.48063	2.59083e-05	s	down	22.736	23.2125	23.8432	21.5606	19.3198	8_12
CSUI_001589	-3.8927	22.1351	-16.9864	7.70238e-07	25.0952	-4.94276	4.38663e-06	s	down	22.736	23.2125	23.8432	21.5606	19.3198	8_14
CSUI_001624	-1.91494	23.4451	-11.9611	4.39358e-05	16.8314	-4.08574	0.00010979	s	down	23.5606	24.3598	25.3259	23.411	20.5801	10_12
CSUI_001624	-4.74576	23.4451	-23.8678	4.92523e-07	32.2495	-5.0292	3.10565e-06	s	down	23.5606	24.3598	25.3259	23.411	20.5801	10_14
CSUI_001624	-2.83081	23.4451	-17.4515	1.05885e-05	25.1329	-4.40479	3.43027e-05	s	down	23.5606	24.3598	25.3259	23.411	20.5801	12_14
CSUI_001624	1.76526	23.4451	8.32596	0.000131823	9.70527	3.82303	0.000280539	s	up	23.5606	24.3598	25.3259	23.411	20.5801	7_10
CSUI_001624	-0.149682	23.4451	-0.447274	0.6713	-6.66425	-0.424364	0.694405	n.s.	NA	23.5606	24.3598	25.3259	23.411	20.5801	7_12
CSUI_001624	-2.9805	23.4451	-8.2323	0.000214081	9.68589	-3.70179	0.000427427	s	down	23.5606	24.3598	25.3259	23.411	20.5801	7_14
CSUI_001624	0.799157	23.4451	3.29307	0.016922	-2.00177	2.3884	0.0222594	s	NA	23.5606	24.3598	25.3259	23.411	20.5801	7_8
CSUI_001624	0.966104	23.4451	9.88767	2.70612e-06	12.4486	4.69195	1.15425e-05	s	NA	23.5606	24.3598	25.3259	23.411	20.5801	8_10
CSUI_001624	-0.948838	23.4451	-6.48945	0.000738801	5.14151	-3.37476	0.00127159	s	NA	23.5606	24.3598	25.3259	23.411	20.5801	8_12
CSUI_001624	-3.77965	23.4451	-23.5022	2.01342e-07	31.983	-5.19809	1.57207e-06	s	down	23.5606	24.3598	25.3259	23.411	20.5801	8_14
CSUI_001629	-0.979319	25.8158	-7.89827	0.000163521	7.78941	-3.76958	0.000338551	s	NA	25.8707	26.4244	26.6836	25.7043	24.4042	10_12
CSUI_001629	-2.27935	25.8158	-20.6461	6.61544e-09	25.3424	-5.80041	9.99546e-08	s	down	25.8707	26.4244	26.6836	25.7043	24.4042	10_14
CSUI_001629	-1.30003	25.8158	-11.4423	1.12842e-05	14.0961	-4.39098	3.60911e-05	s	down	25.8707	26.4244	26.6836	25.7043	24.4042	12_14
CSUI_001629	0.812848	25.8158	10.0852	7.91744e-09	11.577	5.77021	1.17039e-07	s	NA	25.8707	26.4244	26.6836	25.7043	24.4042	7_10
CSUI_001629	-0.166471	25.8158	-1.3293	0.221501	-6.33239	-1.22255	0.244271	n.s.	NA	25.8707	26.4244	26.6836	25.7043	24.4042	7_12
CSUI_001629	-1.4665	25.8158	-15.725	1.84191e-07	20.0018	-5.21462	1.47406e-06	s	down	25.8707	26.4244	26.6836	25.7043	24.4042	7_14
CSUI_001629	0.553706	25.8158	4.07033	0.00589448	-0.376588	2.75359	0.00839683	s	NA	25.8707	26.4244	26.6836	25.7043	24.4042	7_8
CSUI_001629	0.259142	25.8158	2.39426	0.0475035	-4.70737	1.98178	0.0578622	n.s.	NA	25.8707	26.4244	26.6836	25.7043	24.4042	8_10
CSUI_001629	-0.720177	25.8158	-4.36211	0.00401561	0.0852308	-2.87693	0.00588325	s	NA	25.8707	26.4244	26.6836	25.7043	24.4042	8_12
CSUI_001629	-2.02021	25.8158	-13.354	3.63289e-06	16.9523	-4.63135	1.4579e-05	s	down	25.8707	26.4244	26.6836	25.7043	24.4042	8_14
CSUI_001656	-1.04016	20.6537	-6.26425	0.000589431	4.65557	-3.43643	0.00104222	s	down	20.6616	21.0484	21.6199	20.5798	19.364	10_12
CSUI_001656	-2.25594	20.6537	-17.5618	1.28577e-08	24.2201	-5.68795	1.71539e-07	s	down	20.6616	21.0484	21.6199	20.5798	19.364	10_14
CSUI_001656	-1.21578	20.6537	-6.40977	0.000605663	5.07025	-3.42907	0.00106785	s	down	20.6616	21.0484	21.6199	20.5798	19.364	12_14
CSUI_001656	0.958319	20.6537	7.34412	2.71298e-05	6.91329	4.19631	7.3489e-05	s	NA	20.6616	21.0484	21.6199	20.5798	19.364	7_10
CSUI_001656	-0.0818418	20.6537	-0.33115	0.751265	-6.88609	-0.316971	0.770279	n.s.	NA	20.6616	21.0484	21.6199	20.5798	19.364	7_12
CSUI_001656	-1.29763	20.6537	-8.36405	8.66467e-05	9.283	-3.92523	0.000195136	s	down	20.6616	21.0484	21.6199	20.5798	19.364	7_14
CSUI_001656	0.386813	20.6537	3.72736	0.00323918	-1.63195	2.94408	0.00483211	s	NA	20.6616	21.0484	21.6199	20.5798	19.364	7_8
CSUI_001656	0.571506	20.6537	6.05399	2.43113e-05	3.56923	4.2211	6.71066e-05	s	NA	20.6616	21.0484	21.6199	20.5798	19.364	8_10
CSUI_001656	-0.468655	20.6537	-2.26778	0.0600928	-4.67375	-1.88011	0.0719448	n.s.	NA	20.6616	21.0484	21.6199	20.5798	19.364	8_12
CSUI_001656	-1.68444	20.6537	-13.354	2.44276e-07	18.2643	-5.16204	1.8267e-06	s	down	20.6616	21.0484	21.6199	20.5798	19.364	8_14
CSUI_001658	-1.79302	25.1497	-18.6368	1.87426e-06	29.6172	-4.76653	8.65237e-06	s	down	25.3914	26.0824	26.6097	24.8167	22.8483	10_12
CSUI_001658	-3.76143	25.1497	-17.4362	3.52357e-06	27.5396	-4.63767	1.42229e-05	s	down	25.3914	26.0824	26.6097	24.8167	22.8483	10_14
CSUI_001658	-1.96841	25.1497	-11.9624	2.89713e-05	18.6536	-4.18141	7.75653e-05	s	down	25.3914	26.0824	26.6097	24.8167	22.8483	12_14
CSUI_001658	1.21833	25.1497	15.3078	4.32824e-06	24.4973	4.59496	1.67442e-05	s	up	25.3914	26.0824	26.6097	24.8167	22.8483	7_10
CSUI_001658	-0.574691	25.1497	-3.66292	0.0114638	-1.42797	-2.52823	0.0155075	s	NA	25.3914	26.0824	26.6097	24.8167	22.8483	7_12
CSUI_001658	-2.5431	25.1497	-9.35307	0.000111737	13.1246	-3.86358	0.000243127	s	down	25.3914	26.0824	26.6097	24.8167	22.8483	7_14
CSUI_001658	0.691055	25.1497	4.42166	0.00497283	0.935952	2.80879	0.00716793	s	NA	25.3914	26.0824	26.6097	24.8167	22.8483	7_8
CSUI_001658	0.527279	25.1497	4.87127	0.0030358	1.44679	2.96409	0.00455268	s	NA	25.3914	26.0824	26.6097	24.8167	22.8483	8_10
CSUI_001658	-1.26575	25.1497	-11.9881	2.51503e-05	18.6339	-4.21345	6.90401e-05	s	down	25.3914	26.0824	26.6097	24.8167	22.8483	8_12
CSUI_001658	-3.23415	25.1497	-22.6419	7.65618e-07	34.5589	-4.94393	4.36782e-06	s	down	25.3914	26.0824	26.6097	24.8167	22.8483	8_14
CSUI_001663	-2.00466	22.9869	-17.4882	1.96993e-07	28.909	-5.20215	1.54961e-06	s	down	23.5372	24.2822	24.6554	22.6508	19.8092	10_12
CSUI_001663	-4.84626	22.9869	-17.6518	3.11677e-06	29.3532	-4.66297	1.29252e-05	s	down	23.5372	24.2822	24.6554	22.6508	19.8092	10_14
CSUI_001663	-2.84159	22.9869	-12.0877	2.35626e-05	19.5674	-4.22814	6.54452e-05	s	down	23.5372	24.2822	24.6554	22.6508	19.8092	12_14
CSUI_001663	1.11824	22.9869	9.20559	4.68708e-05	12.5785	4.07071	0.000116023	s	up	23.5372	24.2822	24.6554	22.6508	19.8092	7_10
CSUI_001663	-0.886424	22.9869	-6.00609	0.00103412	4.32264	-3.28107	0.00171965	s	NA	23.5372	24.2822	24.6554	22.6508	19.8092	7_12
CSUI_001663	-3.72802	22.9869	-14.8512	7.88267e-06	24.7923	-4.46835	2.71356e-05	s	down	23.5372	24.2822	24.6554	22.6508	19.8092	7_14
CSUI_001663	0.745003	22.9869	5.06241	0.00222983	2.16992	3.05778	0.00343337	s	NA	23.5372	24.2822	24.6554	22.6508	19.8092	7_8
CSUI_001663	0.373237	22.9869	3.1866	0.0127445	-3.54258	2.49083	0.0171373	s	NA	23.5372	24.2822	24.6554	22.6508	19.8092	8_10
CSUI_001663	-1.63143	22.9869	-17.0708	1.0858e-12	28.0729	-7.11917	6.25469e-11	s	down	23.5372	24.2822	24.6554	22.6508	19.8092	8_12
CSUI_001663	-4.47302	22.9869	-19.3917	1.61643e-06	31.9022	-4.79628	7.76279e-06	s	down	23.5372	24.2822	24.6554	22.6508	19.8092	8_14
CSUI_001664	-1.46742	24.0164	-6.26078	8.66251e-07	5.17472	-4.91982	4.76417e-06	s	down	23.6983	25.1737	26.0716	24.6041	20.5343	10_12
CSUI_001664	-5.53728	24.0164	-11.0466	3.89949e-05	18.7225	-4.11336	9.96267e-05	s	down	23.6983	25.1737	26.0716	24.6041	20.5343	10_14
CSUI_001664	-4.06986	24.0164	-8.65456	0.00014357	12.658	-3.80194	0.000302109	s	down	23.6983	25.1737	26.0716	24.6041	20.5343	12_14
CSUI_001664	2.37325	24.0164	8.51895	1.80153e-05	11.7784	4.28817	5.24203e-05	s	up	23.6983	25.1737	26.0716	24.6041	20.5343	7_10
CSUI_001664	0.905831	24.0164	3.0233	0.0177522	-3.8964	2.37075	0.0232382	s	NA	23.6983	25.1737	26.0716	24.6041	20.5343	7_12
CSUI_001664	-3.16403	24.0164	-4.92533	0.00298846	2.01926	-2.96892	0.00448735	s	down	23.6983	25.1737	26.0716	24.6041	20.5343	7_14
CSUI_001664	1.4754	24.0164	4.99521	0.00122705	2.03797	3.23252	0.00200342	s	up	23.6983	25.1737	26.0716	24.6041	20.5343	7_8
CSUI_001664	0.897852	24.0164	3.84588	0.000561674	-1.98272	3.44948	0.000998893	s	NA	23.6983	25.1737	26.0716	24.6041	20.5343	8_10
CSUI_001664	-0.569569	24.0164	-2.45704	0.0187869	-5.41306	-2.34973	0.0244796	s	NA	23.6983	25.1737	26.0716	24.6041	20.5343	8_12
CSUI_001664	-4.63943	24.0164	-9.7432	7.62567e-05	15.3797	-3.95587	0.000174725	s	down	23.6983	25.1737	26.0716	24.6041	20.5343	8_14
CSUI_001676	-1.30647	23.9619	-17.4999	1.51169e-07	23.12	-5.25113	1.26854e-06	s	down	23.8491	24.5292	24.9806	23.6741	22.7519	10_12
CSUI_001676	-2.22869	23.9619	-21.6641	1.8014e-08	27.5866	-5.63007	2.25345e-07	s	down	23.8491	24.5292	24.9806	23.6741	22.7519	10_14
CSUI_001676	-0.922216	23.9619	-9.25094	5.4891e-05	10.6978	-4.03376	0.000132121	s	NA	23.8491	24.5292	24.9806	23.6741	22.7519	12_14
CSUI_001676	1.13147	23.9619	10.5247	8.43931e-06	13.0888	4.45373	2.87108e-05	s	up	23.8491	24.5292	24.9806	23.6741	22.7519	7_10
CSUI_001676	-0.174998	23.9619	-2.04179	0.0715849	-5.62755	-1.80175	0.0846769	n.s.	NA	23.8491	24.5292	24.9806	23.6741	22.7519	7_12
CSUI_001676	-1.09721	23.9619	-8.47224	0.000142232	9.25418	-3.80426	0.000299635	s	down	23.8491	24.5292	24.9806	23.6741	22.7519	7_14
CSUI_001676	0.680068	23.9619	6.33454	0.000488945	4.85762	3.48674	0.0008816	s	NA	23.8491	24.5292	24.9806	23.6741	22.7519	7_8
CSUI_001676	0.451404	23.9619	4.91103	0.0012914	0.94562	3.21788	0.00209858	s	NA	23.8491	24.5292	24.9806	23.6741	22.7519	8_10
CSUI_001676	-0.855066	23.9619	-9.46778	5.86727e-06	11.0402	-4.53112	2.1339e-05	s	NA	23.8491	24.5292	24.9806	23.6741	22.7519	8_12
CSUI_001676	-1.77728	23.9619	-11.5938	1.17427e-05	14.9938	-4.38231	3.72881e-05	s	down	23.8491	24.5292	24.9806	23.6741	22.7519	8_14
CSUI_001702	-3.92399	22.4402	-19.7432	1.69748e-06	32.1922	-4.78646	8.06025e-06	s	down	24.0778	24.3468	24.7281	20.8041	18.244	10_12
CSUI_001702	-6.48409	22.4402	-35.1135	5.40895e-08	48.1163	-5.43731	5.44836e-07	s	down	24.0778	24.3468	24.7281	20.8041	18.244	10_14
CSUI_001702	-2.5601	22.4402	-17.4071	2.88217e-06	28.8855	-4.67904	1.21435e-05	s	down	24.0778	24.3468	24.7281	20.8041	18.244	12_14
CSUI_001702	0.650283	22.4402	7.95609	2.22011e-06	9.18436	4.73228	9.92096e-06	s	NA	24.0778	24.3468	24.7281	20.8041	18.244	7_10
CSUI_001702	-3.2737	22.4402	-17.3503	3.20202e-06	28.8193	-4.65742	1.31652e-05	s	down	24.0778	24.3468	24.7281	20.8041	18.244	7_12
CSUI_001702	-5.83381	22.4402	-33.05	8.74962e-08	46.304	-5.35094	8.132e-07	s	down	24.0778	24.3468	24.7281	20.8041	18.244	7_14
CSUI_001702	0.268996	22.4402	1.19866	0.277838	-6.00517	1.08519	0.302271	n.s.	NA	24.0778	24.3468	24.7281	20.8041	18.244	7_8
CSUI_001702	0.381287	22.4402	1.69043	0.144028	-5.82241	1.46096	0.162811	n.s.	NA	24.0778	24.3468	24.7281	20.8041	18.244	8_10
CSUI_001702	-3.5427	22.4402	-24.3047	3.43168e-07	38.027	-5.09805	2.36697e-06	s	down	24.0778	24.3468	24.7281	20.8041	18.244	8_12
CSUI_001702	-6.1028	22.4402	-24.7778	4.64466e-07	38.3222	-5.04044	2.97666e-06	s	down	24.0778	24.3468	24.7281	20.8041	18.244	8_14
CSUI_001704	-1.92965	23.0384	-8.64251	0.000169206	11.492	-3.76104	0.000348041	s	down	23.785	23.8442	24.2328	22.3032	21.0267	10_12
CSUI_001704	-3.20618	23.0384	-9.58399	9.77134e-05	13.6423	-3.8962	0.000216879	s	down	23.785	23.8442	24.2328	22.3032	21.0267	10_14
CSUI_001704	-1.27653	23.0384	-6.0909	0.00105542	5.02175	-3.27532	0.00175033	s	down	23.785	23.8442	24.2328	22.3032	21.0267	12_14
CSUI_001704	0.447867	23.0384	6.16357	0.000172045	4.23797	3.75688	0.000353208	s	NA	23.785	23.8442	24.2328	22.3032	21.0267	7_10
CSUI_001704	-1.48178	23.0384	-6.58354	0.000708184	6.33179	-3.38639	0.00122603	s	down	23.785	23.8442	24.2328	22.3032	21.0267	7_12
CSUI_001704	-2.75831	23.0384	-7.85001	0.000285412	9.65173	-3.62819	0.00054623	s	down	23.785	23.8442	24.2328	22.3032	21.0267	7_14
CSUI_001704	0.059194	23.0384	0.334083	0.750126	-6.67801	0.318473	0.769396	n.s.	NA	23.785	23.8442	24.2328	22.3032	21.0267	7_8
CSUI_001704	0.388673	23.0384	2.34203	0.0592931	-4.72963	1.88601	0.0710412	n.s.	NA	23.785	23.8442	24.2328	22.3032	21.0267	8_10
CSUI_001704	-1.54097	23.0384	-12.7761	1.46084e-05	19.9333	-4.33451	4.41927e-05	s	down	23.785	23.8442	24.2328	22.3032	21.0267	8_12
CSUI_001704	-2.8175	23.0384	-10.8048	5.06524e-05	16.2341	-4.0526	0.000123641	s	down	23.785	23.8442	24.2328	22.3032	21.0267	8_14
CSUI_001705	0.504816	23.2872	1.9532	0.092666	-6.01918	1.6815	0.107792	n.s.	NA	22.4567	23.5148	23.5912	24.096	22.7775	10_12
CSUI_001705	-0.8137	23.2872	-2.68556	0.0356495	-4.64928	-2.1009	0.0443713	s	NA	22.4567	23.5148	23.5912	24.096	22.7775	10_14
CSUI_001705	-1.31852	23.2872	-6.80466	3.37137e-06	6.79045	-4.64679	1.37237e-05	s	down	22.4567	23.5148	23.5912	24.096	22.7775	12_14
CSUI_001705	1.13445	23.2872	3.3191	0.0162681	-2.79844	2.40284	0.0214838	s	up	22.4567	23.5148	23.5912	24.096	22.7775	7_10
CSUI_001705	1.63926	23.2872	7.69244	2.06689e-05	9.42039	4.25754	5.88574e-05	s	up	22.4567	23.5148	23.5912	24.096	22.7775	7_12
CSUI_001705	0.320745	23.2872	1.68419	0.107905	-6.9247	1.60768	0.124083	n.s.	NA	22.4567	23.5148	23.5912	24.096	22.7775	7_14
CSUI_001705	1.05805	23.2872	5.64776	6.00105e-06	3.76769	4.52635	2.17042e-05	s	up	22.4567	23.5148	23.5912	24.096	22.7775	7_8
CSUI_001705	0.0763926	23.2872	0.206594	0.843394	-7.58368	0.197554	0.85719	n.s.	NA	22.4567	23.5148	23.5912	24.096	22.7775	8_10
CSUI_001705	0.581209	23.2872	2.51352	0.0371298	-5.06641	2.08433	0.0460842	s	NA	22.4567	23.5148	23.5912	24.096	22.7775	8_12
CSUI_001705	-0.737307	23.2872	-3.66634	0.00328049	-2.60377	-2.94015	0.00488387	s	NA	22.4567	23.5148	23.5912	24.096	22.7775	8_14
CSUI_001711	-1.84652	22.6648	-11.8719	1.27556e-05	19.7969	-4.36426	3.96953e-05	s	down	22.691	23.881	24.058	22.2115	20.4823	10_12
CSUI_001711	-3.57577	22.6648	-29.23	2.60509e-15	46.0844	-7.9085	3.74186e-13	s	down	22.691	23.881	24.058	22.2115	20.4823	10_14
CSUI_001711	-1.72925	22.6648	-12.033	5.06877e-06	20.0531	-4.56192	1.89266e-05	s	down	22.691	23.881	24.058	22.2115	20.4823	12_14
CSUI_001711	1.36705	22.6648	8.6138	7.14298e-05	11.7343	3.97147	0.0001659	s	up	22.691	23.881	24.058	22.2115	20.4823	7_10
CSUI_001711	-0.479466	22.6648	-3.12535	0.0205881	-3.64726	-2.31545	0.0266414	s	NA	22.691	23.881	24.058	22.2115	20.4823	7_12
CSUI_001711	-2.20872	22.6648	-16.2294	4.02177e-08	28.3327	-5.48989	4.30598e-07	s	down	22.691	23.881	24.058	22.2115	20.4823	7_14
CSUI_001711	1.19	22.6648	5.90386	0.00121655	4.82203	3.23497	0.00198858	s	up	22.691	23.881	24.058	22.2115	20.4823	7_8
CSUI_001711	0.17705	22.6648	1.36716	0.199861	-7.25745	1.28195	0.221623	n.s.	NA	22.691	23.881	24.058	22.2115	20.4823	8_10
CSUI_001711	-1.66947	22.6648	-9.17982	0.00010699	13.3791	-3.87417	0.000234273	s	down	22.691	23.881	24.058	22.2115	20.4823	8_12
CSUI_001711	-3.39872	22.6648	-22.711	3.81297e-08	38.3726	-5.4993	4.11831e-07	s	down	22.691	23.881	24.058	22.2115	20.4823	8_14
CSUI_001712	-2.29891	21.5602	-10.9738	4.13319e-05	15.9273	-4.09991	0.000104487	s	down	21.8685	22.4681	23.0162	20.7173	19.7326	10_12
CSUI_001712	-3.28361	21.5602	-19.8025	8.86702e-07	29.6631	-4.91525	4.84771e-06	s	down	21.8685	22.4681	23.0162	20.7173	19.7326	10_14
CSUI_001712	-0.984701	21.5602	-6.57738	0.000632807	5.63595	-3.41715	0.00111022	s	NA	21.8685	22.4681	23.0162	20.7173	19.7326	12_14
CSUI_001712	1.14765	21.5602	12.5271	1.3278e-07	18.3023	5.27497	1.14552e-06	s	up	21.8685	22.4681	23.0162	20.7173	19.7326	7_10
CSUI_001712	-1.15126	21.5602	-6.31671	0.000769528	5.09055	-3.36353	0.00131769	s	down	21.8685	22.4681	23.0162	20.7173	19.7326	7_12
CSUI_001712	-2.13596	21.5602	-15.4341	3.09646e-06	23.5322	-4.66432	1.28699e-05	s	down	21.8685	22.4681	23.0162	20.7173	19.7326	7_14
CSUI_001712	0.599614	21.5602	3.09324	0.0218965	-2.67443	2.29216	0.0281828	s	NA	21.8685	22.4681	23.0162	20.7173	19.7326	7_8
CSUI_001712	0.548036	21.5602	2.49299	0.0482483	-4.36226	1.97518	0.0586983	n.s.	NA	21.8685	22.4681	23.0162	20.7173	19.7326	8_10
CSUI_001712	-1.75087	21.5602	-6.95367	0.000502825	6.99006	-3.47925	0.000902652	s	down	21.8685	22.4681	23.0162	20.7173	19.7326	8_12
CSUI_001712	-2.73557	21.5602	-15.3846	4.811e-06	23.5045	-4.57287	1.81913e-05	s	down	21.8685	22.4681	23.0162	20.7173	19.7326	8_14
CSUI_001720	-2.87932	20.242	-9.14592	3.69469e-11	11.9582	-6.61583	1.28966e-09	s	down	20.6636	21.3095	21.2529	18.3736	19.5495	10_12
CSUI_001720	-1.70347	20.242	-4.61229	0.000120837	0.0433786	-3.84442	0.000259858	s	down	20.6636	21.3095	21.2529	18.3736	19.5495	10_14
CSUI_001720	1.17584	20.242	3.66399	0.00102248	-2.35915	3.28427	0.00170272	s	up	20.6636	21.3095	21.2529	18.3736	19.5495	12_14
CSUI_001720	0.589362	20.242	1.50459	0.154118	-6.75391	1.42514	0.173526	n.s.	NA	20.6636	21.3095	21.2529	18.3736	19.5495	7_10
CSUI_001720	-2.28995	20.242	-5.97691	1.29863e-05	3.9772	-4.36034	4.02884e-05	s	down	20.6636	21.3095	21.2529	18.3736	19.5495	7_12
CSUI_001720	-1.11411	20.242	-2.89708	0.0138565	-4.14931	-2.46096	0.0185177	s	down	20.6636	21.3095	21.2529	18.3736	19.5495	7_14
CSUI_001720	0.645939	20.242	1.88029	0.0708303	-5.76666	1.80656	0.0838471	n.s.	NA	20.6636	21.3095	21.2529	18.3736	19.5495	7_8
CSUI_001720	-0.0565774	20.242	-0.165246	0.870335	-7.98768	-0.163233	0.882544	n.s.	NA	20.6636	21.3095	21.2529	18.3736	19.5495	8_10
CSUI_001720	-2.93589	20.242	-7.97405	1.11668e-07	9.20094	-5.30663	9.92007e-07	s	down	20.6636	21.3095	21.2529	18.3736	19.5495	8_12
[truncated: 9,011 more rows]

## Sheet: protein ID in ToxoDB
Protein name	ProbeID
Nucleosome assembly protein	CSUI_000003
Chaperonin	CSUI_000029
Fructose-bisphosphatase	CSUI_000032
Sag-related sequence srs53c	CSUI_000034
40s ribosomal protein	CSUI_000047
Morn repeat-containing protein	CSUI_000048
60S ribosomal protein L18a	CSUI_000055
Myosin d	CSUI_000063
Inhibitor of cysteine protease 1	CSUI_000103
Sco1 protein	CSUI_000107
anonymous antigen-1	CSUI_000142
Camk cdpk protein kinase	CSUI_000151
hypothetical protein	CSUI_000158
Hexose transporter	CSUI_000182
Leucyl-tRNA synthetase	CSUI_000209
hypothetical protein (Fragment)	CSUI_000215
Pan domain-containing protein	CSUI_000216
hypothetical protein	CSUI_000227
V-type proton ATPase subunit	CSUI_000236
Domain k-type rna binding proteins family protein	CSUI_000246
Eukaryotic translation initiation factor 2 gamma	CSUI_000248
Fructose-bisphosphate aldolase	CSUI_000253
Pyrroline-5-carboxylate reductase	CSUI_000255
Dna-binding protein	CSUI_000266
Pci domain-containing protein	CSUI_000267
Rna-binding protein nova-1	CSUI_000270
Thioredoxin peroxidase	CSUI_000271
Peptidyl-prolyl cis-trans isomerase	CSUI_000277
Lysine--tRNA ligase	CSUI_000278
ER membrane protein complex subunit 1	CSUI_000281
Transmembrane protein	CSUI_000288
ribosomal rna large subunit methyltransferase j protein	CSUI_000297
Glideosome-associated protein with multiple-membrane spans gapm3	CSUI_000298
Inner membrane complex protein 20	CSUI_000302
Chaperonin	CSUI_000320
hypothetical protein (Fragment)	CSUI_000321
Sag-related sequence srs13	CSUI_000322
SAG domain-containing protein	CSUI_000323
SAG domain-containing protein	CSUI_000324
Dnaj-like molecular chaperone	CSUI_000327
Ribosomal protein	CSUI_000329
hypothetical protein	CSUI_000365
Proteasome subunit beta	CSUI_000376
Inhibitor of cysteine protease 1	CSUI_000389
Platelet-binding protein	CSUI_000399
Mandelonitrile lyase	CSUI_000414
Valyl-tRNA synthetase	CSUI_000424
hypothetical protein	CSUI_000447
Peptidyl-prolyl cis-trans isomerase	CSUI_000453
Phosphoglucomutase parafusin related protein	CSUI_000469
Rap domain-containing protein	CSUI_000479
CAAX prenyl protease	CSUI_000501
Protein transport protein SEC23	CSUI_000529
hypothetical protein	CSUI_000542
Eukaryotic translation initiation factor 3 subunit B	CSUI_000550
Amylo-alpha	CSUI_000555
Pyrophosphate--fructose 6-phosphate 1-phosphotransferase	CSUI_000558
Eukaryotic translation initiation factor 3 30 kDa subunit	CSUI_000560
Ankyrin repeat-containing protein	CSUI_000578
hypothetical protein	CSUI_000584
Ubiquitin-activating enzyme e1 family protein	CSUI_000585
Thioredoxin family trp26 protein	CSUI_000587
Tcp-1 chaperonin (Fragment)	CSUI_000616
Ras-related protein rab-1a	CSUI_000619
Mitochondrial glycoprotein domain-containing protein	CSUI_000621
hypothetical protein (Fragment)	CSUI_000623
Transmembrane protein	CSUI_000628
Tetratricopeptide repeat domain containing protein	CSUI_000630
Fusaric acid resistance-like protein	CSUI_000637
Phosphoglycerate mutase	CSUI_000665
X-pro dipeptidyl-peptidase (S15 family)	CSUI_000670
Microneme protein mic6	CSUI_000673
hypothetical protein (Fragment)	CSUI_000698
Manganese-transporting atpase 13a1	CSUI_000700
Amp-binding enzyme domain-containing protein	CSUI_000711
hypothetical protein	CSUI_000720
Ribosomal protein rpl34	CSUI_000724
Heat shock protein 90	CSUI_000737
Dense-granule antigen dg32	CSUI_000780
Microneme protein mic12	CSUI_000791
hypothetical protein (Fragment)	CSUI_000803
Ribosomal l1p l10e family protein	CSUI_000820
Transmembrane protein	CSUI_000839
Peptidyl-prolyl cis-trans isomerase	CSUI_000845
Emp24 gp25l p24 family protein	CSUI_000857
Dihydrolipoamide acetyltransferase component of pyruvate dehydrogenase complex	CSUI_000862
Transmembrane protein	CSUI_000868
hypothetical protein	CSUI_000872
Reactive oxygen species modulator 1	CSUI_000879
Acetyl-CoA carboxylase	CSUI_000883
Beta-ketoacyl-[acyl-carrier-protein] synthase I	CSUI_000890
CCT-theta	CSUI_000902
Family chaperone	CSUI_000906
Cytoadherence-linked asexual protein	CSUI_000919
CTP synthase	CSUI_000935
T-complex protein epsilon subunit (Tcp-1-epsilon)	CSUI_000948
Adp ribosylation factor	CSUI_000951
Aspartate--tRNA ligase	CSUI_000954
Dolichyl-diphosphooligosaccharide--protein glycosyltransferase subunit 1	CSUI_000956
Rna recognition motif-containing protein	CSUI_000967
Amp-binding enzyme domain-containing protein	CSUI_000974
M28 family protein	CSUI_000983
Alveolin domain containing intermediate filament imc7	CSUI_000999
Spfh domain band 7 family protein	CSUI_001001
SAG domain-containing protein	CSUI_001005
SAG domain-containing protein	CSUI_001006
Glideosome-associated protein with multiple-membrane spans gapm2b	CSUI_001007
60s ribosomal protein l23	CSUI_001009
Phosphoglycerate kinase	CSUI_001020
Transketolase	CSUI_001025
Mitochondrial p5cdh	CSUI_001036
Fad malate-dehydrogenase (Mdh-fad)	CSUI_001039
Heat shock protein	CSUI_001046
Aminotransferase	CSUI_001049
Aaa family protein	CSUI_001050
hypothetical protein	CSUI_001058
Guanine nucleotide-binding protein	CSUI_001078
Dead (Asp-glu-ala-asp) box polypeptide ddx39	CSUI_001080
histone h2a	CSUI_001093
Ribosomal protein rpl37a	CSUI_001094
Elongation factor 1-gamma	CSUI_001097
Apical membrane antigen 1 domain-containing protein	CSUI_001098
Proline dehydrogenase	CSUI_001107
Translocation protein SEC62	CSUI_001117
Gnat family protein	CSUI_001127
Multi-pass transmembrane protein	CSUI_001129
Cell division protein cdc48cy	CSUI_001136
hypothetical protein	CSUI_001137
Photosensitized ina-labeled protein phil1	CSUI_001147
Transmembrane protein	CSUI_001172
Cmcg kinase (Incomplete catalytic triad)	CSUI_001174
Aminoacyl-tRNA hydrolase	CSUI_001201
Cysteine desulfurase	CSUI_001205
hypothetical protein	CSUI_001206
Protein transport protein Sec61 subunit beta	CSUI_001208
Microneme protein 13	CSUI_001209
hypothetical protein	CSUI_001210
Replication factor c subunit	CSUI_001214
hypothetical protein	CSUI_001227
Rna recognition motif-containing protein	CSUI_001242
Chaperone protein	CSUI_001247
Hrf1 family protein	CSUI_001254
Uracil phosphoribosyltransferase	CSUI_001256
20s proteasome subunit beta	CSUI_001286
Cytosolic Fe-S cluster assembly factor NUBP1 homolog	CSUI_001289
Signal peptidase I	CSUI_001290
6-hydroxymethyl-7,8-dihydropterin pyrophosphokinase	CSUI_001304
hypothetical protein	CSUI_001310
Orotate phosphoribosyltransferase	CSUI_001313
Transmembrane protein	CSUI_001316
Rna recognition motif-containing protein	CSUI_001330
Endonuclease exonuclease phosphatase domain-containing	CSUI_001338
Letm1 family protein	CSUI_001339
Transmembrane protein	CSUI_001345
Pdi family protein	CSUI_001361
hypothetical protein	CSUI_001364
hypothetical protein	CSUI_001370
Acid phosphatase	CSUI_001371
hypothetical protein	CSUI_001384
Trna synthetases class i family protein	CSUI_001385
Enoyl-acyl carrier reductase enr	CSUI_001389
Membrane skeletal protein	CSUI_001390
Membrane skeletal protein	CSUI_001391
tubulin alpha chain	CSUI_001393
Microneme protein 13	CSUI_001458
Phenylalanyl-trna synthetase beta	CSUI_001463
Ef-1 guanine nucleotide exchange domain-containing protein	CSUI_001466
Signal peptide peptidase domain-containing	CSUI_001468
Ethylene inducible protein	CSUI_001469
hypothetical protein	CSUI_001473
Proteasome subunit alpha type	CSUI_001477
Eukaryotic translation initiation factor 3 subunit	CSUI_001489
Acid phosphatase	CSUI_001490
Methionyl-trna synthetase	CSUI_001493
Heat shock protein	CSUI_001507
hypothetical protein	CSUI_001511
glycine cleavage t-protein (aminomethyl transferase) domain-containing protein	CSUI_001515
Sag-related sequence srs53f	CSUI_001533
Alveolin domain containing intermediate filament imc10	CSUI_001537
Citrate synthase (Fragment)	CSUI_001544
Aspartate aminotransferase	CSUI_001547
eIF-2B GDP-GTP exchange factor subunit epsilon	CSUI_001554
Cmgc ck2 family	CSUI_001559
hypothetical protein	CSUI_001560
14-3-3 protein	CSUI_001562
Fumarate hydratase	CSUI_001565
Thioredoxin domain-containing protein	CSUI_001589
Atp synthase	CSUI_001624
Agc kinase	CSUI_001629
Ribose-phosphate pyrophosphokinase	CSUI_001656
60s ribosomal protein	CSUI_001658
hypothetical protein	CSUI_001663
Atp synthase delta subunit protein	CSUI_001664
Pyruvate kinase	CSUI_001676
hypothetical protein	CSUI_001702
Kh domain-containing	CSUI_001704
Ankyrin repeat-containing protein	CSUI_001705
Sec63 domain-containing dead deah box	CSUI_001711
Eukaryotic initiation factor-4e	CSUI_001712
Transmembrane protein	CSUI_001720
Peroxiredoxin	CSUI_001721
Aaa family protein	CSUI_001732
Protein phosphatase 2c domain-containing protein	CSUI_001734
isoleucyl-trna synthetase family protein	CSUI_001735
Penicillin amidase domain-containing	CSUI_001738
Inner membrane protein	CSUI_001743
Dihydrolipoamide dehydrogenase	CSUI_001749
Short chain dehydrogenase reductase family protein	CSUI_001762
Camp-dependent protein kinase regulatory subunit	CSUI_001769
Pan domain-containing protein	CSUI_001774
p-type atpase4	CSUI_001793
hypothetical protein	CSUI_001796
You2 family c2c2 zinc finger protein	CSUI_001813
Splicing factor u2af family auxilary factor large rrm domain-containing protein	CSUI_001815
hypothetical protein (Fragment)	CSUI_001817
Ribosomal protein rps3	CSUI_001821
IMP2_N domain-containing protein	CSUI_001822
Surface antigen	CSUI_001833
Rna recognition motif-containing protein	CSUI_001835
hypothetical protein	CSUI_001844
Transmembrane protein	CSUI_001846
Proteasome endopeptidase complex	CSUI_001855
4-hydroxy-tetrahydrodipicolinate synthase	CSUI_001859
40S ribosomal protein S6	CSUI_001860
Eukaryotic translation initiation factor 3 subunit	CSUI_001861
Imc sub-compartment protein isp2	CSUI_001891
hypothetical protein	CSUI_001898
Splicing factor 3b subunit	CSUI_001915
hypothetical protein (Fragment)	CSUI_001918
Proteasome endopeptidase complex	CSUI_001934
40s ribosomal protein	CSUI_001938
Transmembrane protein	CSUI_001939
Abc transporter transmembrane region domain-containing protein (Fragment)	CSUI_001948
60s acidic ribosomal protein	CSUI_001950
Abc transporter transmembrane region domain-containing protein (Fragment)	CSUI_001985
hypothetical protein	CSUI_001996
Preprotein subunit	CSUI_002005
Kazal-type serine protease inhibitor domain-containing protein	CSUI_002013
Ubiquitin-like protein smt3	CSUI_002018
hypothetical protein	CSUI_002031
Transmembrane protein	CSUI_002039
Transmembrane protein	CSUI_002053
Transmembrane protein	CSUI_002054
Serine/threonine-protein phosphatase (Fragment)	CSUI_002058
Histone H4	CSUI_002060
hypothetical protein	CSUI_002074
histone h2a	CSUI_002075
Histone H3	CSUI_002076
26s proteasome subunit p55 (Fragment)	CSUI_002080
Inner membrane complex protein imc2a	CSUI_002095
Isocitrate dehydrogenase (NADP(+))	CSUI_002100
Signal recognition particle protein srp54	CSUI_002104
Phosphatidylethanolamine-binding protein	CSUI_002117
Threonyl-tRNA synthetase	CSUI_002129
40s ribosomal protein s16	CSUI_002138
60S ribosomal protein L13	CSUI_002139
26s proteasome subunit	CSUI_002140
hypothetical protein	CSUI_002145
Anonymous antigen-1	CSUI_002156
hypothetical protein	CSUI_002161
Gpi16 gpi transamidase component protein	CSUI_002185
60s ribosomal protein	CSUI_002199
Transmembrane protein	CSUI_002205
Rhoptry neck protein ron6	CSUI_002207
Mif4g domain-containing	CSUI_002208
hypothetical protein (Fragment)	CSUI_002214
Lipase	CSUI_002215
Histone H2B (Fragment)	CSUI_002225
40S ribosomal protein S3a	CSUI_002243
Hsp70 interacting protein hip	CSUI_002247
Patatin family protein	CSUI_002253
Calmodulin	CSUI_002265
hypothetical protein	CSUI_002270
Inner membrane complex protein 24	CSUI_002278
Leucyl aminopeptidase lap	CSUI_002298
Succinate--CoA ligase [ADP-forming] subunit alpha, mitochondrial	CSUI_002305
RNA cytidine acetyltransferase	CSUI_002320
Heat shock protein 101 (Fragment)	CSUI_002322
nicotinate phosphoribosyltransferase	CSUI_002323
hypothetical protein	CSUI_002326
hypothetical protein	CSUI_002331
hypothetical protein	CSUI_002346
Profilin	CSUI_002367
Phosphodiesterase alkaline phosphatase d family protein	CSUI_002369
Thioredoxin	CSUI_002376
Peptidase family m3 protein	CSUI_002385
Clathrin light chain	CSUI_002389
Activator 1 36	CSUI_002392
Small nuclear ribonucleoprotein polypeptide a	CSUI_002405
Srs domain-containing protein	CSUI_002407
Srs domain-containing protein	CSUI_002409
Srs domain-containing protein	CSUI_002410
Heat repeat-containing protein	CSUI_002413
Peptidase amidohydrolase	CSUI_002424
26s proteasome non-atpase regulatory subunit	CSUI_002433
Transmembrane protein	CSUI_002438
acyltransferase domain-containing protein	CSUI_002440
Small gtp-binding protein sar1	CSUI_002451
hypothetical protein	CSUI_002458
Hyaluronan mrna-binding family protein	CSUI_002462
2-oxoisovalerate dehydrogenase subunit alpha	CSUI_002465
Nac domain-containing protein	CSUI_002472
Outer omp85 family protein	CSUI_002476
Transmembrane protein	CSUI_002488
Er lumen protein retaining receptor	CSUI_002497
Peptidylprolyl isomerase	CSUI_002555
Inorganic diphosphatase (Fragment)	CSUI_002556
Actin depolymerizing factor adf	CSUI_002571
Transmembrane protein	CSUI_002572
Hit domain-containing (Fragment)	CSUI_002592
40S ribosomal protein S26	CSUI_002593
DNA replication licensing factor MCM2	CSUI_002598
hypothetical protein	CSUI_002605
3-ketoacyl-(Acyl-carrier-protein) reductase (Fragment)	CSUI_002612
Regulator of chromosome condensation rcc1	CSUI_002626
Transmembrane protein	CSUI_002627
Protein disulfide-isomerase	CSUI_002634
Sag-related sequence srs53c	CSUI_002641
Seryl-tRNA synthetase	CSUI_002645
Translationally-controlled tumor	CSUI_002646
Glutamyl-tRNA synthetase	CSUI_002675
Hypoxanthine-xanthine-guanine phosphoribosyl transferase hxgprt (Fragment)	CSUI_002697
hypothetical protein (Fragment)	CSUI_002704
Serine protease	CSUI_002714
Saccharopine dehydrogenase	CSUI_002731
Iron-sulfur subunit of complex II	CSUI_002732
Carbamoylphosphate synthetase (Fragment)	CSUI_002733
10 kDa	CSUI_002735
Microneme protein	CSUI_002748
2-oxoglutarate malate translocase omt	CSUI_002749
Pyruvate kinase	CSUI_002763
Eukaryotic initiation factor 4a-iii	CSUI_002764
Fructose-bisphosphatase	CSUI_002771
Aspartate-semialdehyde dehydrogenase	CSUI_002776
T-complex protein 1 subunit gamma	CSUI_002777
Elongation factor	CSUI_002779
Nucleolar protein	CSUI_002783
Mitochondrial import inner membrane translocase subunit	CSUI_002793
26s proteasome regulatory subunit 7	CSUI_002815
Elongation factor p	CSUI_002827
Flavodoxin domain-containing protein	CSUI_002843
Tsp1 domain-containing protein tsp12 related	CSUI_002853
Snare associated golgi protein	CSUI_002854
Hydrolase family or acyltransferase protein	CSUI_002855
Subtilisin sub1	CSUI_002879
hypothetical protein	CSUI_002892
Peptidase m16 inactive domain-containing protein	CSUI_002902
Aspartyl protease asp1	CSUI_002930
Rna-binding protein	CSUI_002933
Aconitate hydratase (Fragment)	CSUI_002939
Ubiquinol-cytochrome c iron-sulfur subunit	CSUI_002953
PRP19/PSO4 homolog	CSUI_002954
Histidine--tRNA ligase	CSUI_002958
hypothetical protein	CSUI_002965
40s ribosomal protein s23	CSUI_002973
hypothetical protein	CSUI_002975
60s ribosomal protein	CSUI_002982
Rhoptry protein rop12	CSUI_002983
Protein disulfide-isomerase	CSUI_002988
isoleucyl-trna synthetase family protein	CSUI_003005
SAG domain-containing protein	CSUI_003013
Flavoprotein subunit of succinate dehydrogenase	CSUI_003030
Mitochondrial phosphate carrier	CSUI_003031
hypothetical protein	CSUI_003052
Eukaryotic porin protein	CSUI_003053
Tetratricopeptide repeat protein 11	CSUI_003056
Sag-related sequence srs17a	CSUI_003092
Dj-1 family protein	CSUI_003104
60s ribosomal protein	CSUI_003108
Rna recognition motif-containing protein	CSUI_003116
Methyltransferase	CSUI_003118
Eukaryotic translation initiation factor 3 subunit C	CSUI_003128
Splicing factor u2af protein	CSUI_003136
hypothetical protein	CSUI_003140
Glutamine type i	CSUI_003150
Serpin (Serine proteinase inhibitor) superfamily protein	CSUI_003154
Gtp-binding protein yptv4 (Fragment)	CSUI_003155
Transmembrane protein (Fragment)	CSUI_003157
Ribosomal protein rpl35	CSUI_003178
Transmembrane protein	CSUI_003184
26s protease regulatory subunit 6b	CSUI_003196
p25-alpha family protein	CSUI_003198
hypothetical protein	CSUI_003199
Short chain dehydrogenase reductase family protein	CSUI_003216
hypothetical protein	CSUI_003227
Nuclear factor nf7	CSUI_003256
T-complex protein epsilon subunit (Tcp-1-epsilon) (Fragment)	CSUI_003267
Myosin heavy chain (Fragment)	CSUI_003273
Virulent strain associated related (Fragment)	CSUI_003275
Signal recognition particle receptor subunit beta (Fragment)	CSUI_003276
Importin subunit beta	CSUI_003287
Gtp-binding protein (Fragment)	CSUI_003290
Acyl-coa-binding protein	CSUI_003297
Dense granule protein gra9	CSUI_003298
Eukaryotic translation initiation factor 3 subunit H	CSUI_003300
Dihydrodipicolinate reductase	CSUI_003337
Srs domain-containing protein	CSUI_003350
Srs domain-containing protein (Fragment)	CSUI_003351
Elongation factor 1-alpha	CSUI_003361
U5 snrnp-associated 102 kDa (Fragment)	CSUI_003371
p23 co	CSUI_003393
Asparagine synthase (glutamine-hydrolyzing)	CSUI_003412
hypothetical protein	CSUI_003417
Arginyl-trna synthetase family protein (Fragment)	CSUI_003443
Family sec63 protein	CSUI_003447
L-lactate dehydrogenase	CSUI_003451
Transmembrane protein	CSUI_003459
Valyl-tRNA synthetase	CSUI_003462
Elongation factor 1-alpha	CSUI_003474
Alveolin domain containing intermediate filament imc6	CSUI_003486
hypothetical protein	CSUI_003491
Nucleoporin fg repeat-containing	CSUI_003508
Microneme protein	CSUI_003520
Ribosomal protein rpl23a	CSUI_003522
Transmembrane protein	CSUI_003526
Glutaredoxin domain-containing protein	CSUI_003530
Kh domain-containing	CSUI_003538
Wd g-beta repeat-containing	CSUI_003541
Fibrillarin	CSUI_003543
Subtilisin-like protease	CSUI_003579
transmembrane protein	CSUI_003593
hypothetical protein	CSUI_003596
Heat shock protein	CSUI_003605
Tetratricopeptide repeat-containing protein	CSUI_003613
Microneme protein	CSUI_003616
Microneme protein 13	CSUI_003617
Ribose-5-phosphate isomerase	CSUI_003623
Nadp-specific glutamate dehydrogenase	CSUI_003634
Nuclease and tudor domain-containing protein	CSUI_003639
Strictosidine synthase subfamily	CSUI_003655
Heat shock protein hsp29	CSUI_003656
Phosphoenolpyruvate carboxykinase (ATP)	CSUI_003662
Ras-related protein rab11	CSUI_003665
Glyceraldehyde-3-phosphate dehydrogenase	CSUI_003666
hypothetical protein	CSUI_003669
Rap domain protein (Fragment)	CSUI_003671
hypothetical protein (Fragment)	CSUI_003679
Transmembrane protein	CSUI_003680
Surface antigen 2	CSUI_003681
Dynein light intermediate chain	CSUI_003685
Signal peptide peptidase (Fragment)	CSUI_003697
Alveolin domain containing intermediate filament imc12	CSUI_003705
H(+)-exporting diphosphatase	CSUI_003711
40s ribosomal protein	CSUI_003726
apical cap protein 1	CSUI_003734
Chaperone protein	CSUI_003741
Sag-related sequence srs33	CSUI_003743
Sag-related sequence srs25	CSUI_003744
Ethylene-responsive rna helicase	CSUI_003756
Ran-specific gtpase-activating	CSUI_003780
hypothetical protein	CSUI_003785
Srs domain-containing protein	CSUI_003788
Srs domain-containing protein	CSUI_003818
Rhoptry kinase family protein rop28	CSUI_003834
Alveolin domain containing intermediate filament imc12	CSUI_003864
Phosphoglycerate kinase	CSUI_003865
Phosphoglycerate mutase	CSUI_003881
hypothetical protein	CSUI_003887
hypothetical protein	CSUI_003890
4-hydroxy-3-methylbut-2-en-1-yl diphosphate synthase	CSUI_003897
Scp family extracellular subfamily protein	CSUI_003904
Toxoplasma gondii family d protein	CSUI_003908
Microsomal signal peptidase domain-containing protein	CSUI_003911
Succinate--CoA ligase [ADP-forming] subunit beta, mitochondrial	CSUI_003925
Small nuclear ribonucleoprotein Sm D3	CSUI_003926
Thioredoxin-like protein	CSUI_003931
SAG domain-containing protein	CSUI_003934
Tetratricopeptide repeat-containing protein	CSUI_003939
CCT-beta	CSUI_003944
Pci domain-containing protein (Fragment)	CSUI_003961
60s ribosomal protein	CSUI_003976
Ribosomal protein	CSUI_003987
60s ribosomal protein l27a	CSUI_003994
Cytochrome c oxidase subunit	CSUI_003996
Cathepsin b	CSUI_004012
proteasome regulatory subunit	CSUI_004018
aminopeptidase n	CSUI_004036
Aminopeptidase	CSUI_004037
Rhoptry neck protein ron4	CSUI_004042
Alpha-1,4 glucan phosphorylase	CSUI_004045
Serine/threonine-protein phosphatase	CSUI_004047
hypothetical protein (Fragment)	CSUI_004051
Ribosomal protein rpl5	CSUI_004055
Major facilitator family protein	CSUI_004056
clathrin heavy	CSUI_004061
Transmembrane 9 superfamily member	CSUI_004062
Carbonyl reductase	CSUI_004068
Transmembrane protein	CSUI_004069
Importin-beta n-terminal domain-containing protein	CSUI_004088
Eukaryotic translation initiation factor 3 subunit I	CSUI_004102
Aaa family protein	CSUI_004107
Myosin a	CSUI_004127
Cs domain protein	CSUI_004133
Thioredoxin	CSUI_004134
Pyridine nucleotide-disulfide oxidoreductase domain-containing protein (Fragment)	CSUI_004157
Wd g-beta repeat-containing protein	CSUI_004172
Protein disulfide isomerase-related protein (Fragment)	CSUI_004190
Atp-dependent rna	CSUI_004211
Dead deah box atp-dependent rna helicase	CSUI_004213
Mitochondrial carrier superfamily protein	CSUI_004220
Rhoptry kinase family protein rop28	CSUI_004221
Mitochondrial import inner membrane translocase subunit	CSUI_004223
Ribosomal protein rps13	CSUI_004226
Sag-related sequence srs26j	CSUI_004246
Sag-related sequence srs26i	CSUI_004248
Heat shock protein	CSUI_004251
40S ribosomal protein S4	CSUI_004257
40s ribosomal protein	CSUI_004271
Ubiquitin	CSUI_004273
Short chain dehydrogenase reductase family protein	CSUI_004280
Dihydrolipoamide acetyltransferase component of pyruvate dehydrogenase complex	CSUI_004282
Rhoptry kinase family protein rop35	CSUI_004303
hypothetical protein	CSUI_004318
hypothetical protein	CSUI_004322
hypothetical protein	CSUI_004324
hypothetical protein	CSUI_004326
Inner membrane complex protein 22	CSUI_004345
FeSOD	CSUI_004346
Mc family transporter	CSUI_004358
Cytochrome c	CSUI_004411
Glutamine--fructose-6-phosphate transaminase (isomerizing)	CSUI_004419
Very-long-chain (3R)-3-hydroxyacyl-CoA dehydratase	CSUI_004437
Sag-related sequence srs26i	CSUI_004444
Transmembrane protein (Fragment)	CSUI_004498
Rhoptry kinase family protein rop32	CSUI_004499
hypothetical protein	CSUI_004527
T-complex protein 1 subunit delta	CSUI_004538
Transmembrane protein	CSUI_004543
Elongation of fatty acids protein	CSUI_004552
Rhoptry kinase family protein rop28	CSUI_004598
hypothetical protein	CSUI_004604
J domain-containing protein (Fragment)	CSUI_004658
Dynein light chain	CSUI_004717
Transmembrane protein	CSUI_004738
Ribosomal protein	CSUI_004743
40S ribosomal protein S24	CSUI_004744
hypothetical protein	CSUI_004781
Ubiquitin family protein	CSUI_004788
Nadh-ubiquinone reductase complex 1 mlrq subunit	CSUI_004801
p25-alpha family	CSUI_004807
hypothetical protein	CSUI_004835
arginyl-trna synthetase	CSUI_004846
Ubiquitin carboxyl-terminal hydrolase family 2 protein	CSUI_004859
ATP synthase subunit beta	CSUI_004872
Inhibitor-1 of protein phosphatase type 2a	CSUI_004896
Transmembrane protein (Fragment)	CSUI_004908
Transmembrane protein	CSUI_004909
Transmembrane protein	CSUI_004910
DNA helicase (Fragment)	CSUI_004913
tcp-1 chaperonin	CSUI_004916
Brf1p family coiled coil protein	CSUI_004960
hypothetical protein	CSUI_004968
hypothetical protein	CSUI_004969
CCT-alpha	CSUI_004971
V-type proton ATPase subunit a	CSUI_004986
Ribosomal protein rps14	CSUI_004990
Gpi-anchored micronemal antigen	CSUI_004997
Coatomer subunit alpha (Fragment)	CSUI_004999
hypothetical protein	CSUI_005021
Phosphatidylserine decarboxylase	CSUI_005022
Pyruvate dehydrogenase E1 component subunit alpha	CSUI_005036
Rna recognition motif-containing	CSUI_005037
hypothetical protein	CSUI_005042
Co-chaperone protein	CSUI_005049
Deoxyuridine 5'-triphosphate nucleotidohydrolase	CSUI_005053
Kelch motif domain-containing	CSUI_005087
60s ribosomal protein	CSUI_005111
Nli interacting factor family	CSUI_005131
J domain-containing protein	CSUI_005132
Superoxide dismutase	CSUI_005150
Chromo (Chrromatin organization modifier) domain-containing protein	CSUI_005159
Transmembrane 9 superfamily member	CSUI_005173
hypothetical protein	CSUI_005190
Pyruvate carboxylase (Fragment)	CSUI_005195
Diadenosine tetraphosphate synthetase	CSUI_005205
hypothetical protein	CSUI_005224
60s ribosomal protein	CSUI_005227
60S acidic ribosomal protein P0	CSUI_005247
hypothetical protein (Fragment)	CSUI_005265
Transmembrane protein	CSUI_005269
abc transporter transmembrane region domain-containing protein	CSUI_005286
hypothetical protein	CSUI_005291
Heat repeat-containing protein	CSUI_005298
Gcn1	CSUI_005300
Transmembrane protein	CSUI_005311
Vacuolar proton pump subunit B	CSUI_005316
Asparagine--tRNA ligase	CSUI_005328
Myosin light chain	CSUI_005337
Cytochrome p450 superfamily protein	CSUI_005351
Egf-like domain-containing	CSUI_005358
hypothetical protein (Fragment)	CSUI_005385
Prohibitin	CSUI_005409
hypothetical protein	CSUI_005415
hypothetical protein	CSUI_005436
Rab1 protein	CSUI_005442
Srs domain-containing protein	CSUI_005469
Sag-related sequence srs60a	CSUI_005472
Sag-related sequence srs28	CSUI_005473
sag-related sequence srs60a	CSUI_005474
Calcium-transporting (Fragment)	CSUI_005476
Leucine rich repeat protein	CSUI_005478
G2 protein	CSUI_005479
Imc sub-compartment protein isp3	CSUI_005485
Peptidase family m3 protein	CSUI_005505
mynd finger domain-containing protein	CSUI_005510
hypothetical protein	CSUI_005529
fop carboxy-terminal duplication domain protein	CSUI_005534
Vesicle-fusing ATPase	CSUI_005543
hypothetical protein	CSUI_005545
Sag-related sequence srs17b	CSUI_005568
Ubiquitinyl hydrolase 1	CSUI_005579
Glycosyl family 31 protein	CSUI_005659
Proteasome endopeptidase complex	CSUI_005694
Imc sub-compartment protein isp1	CSUI_005717
Cysteine desulfurase selenocysteine lyase family plp dependent transferase superfamily protein	CSUI_005728
Rhoptry kinase family protein rop11 (Incomplete catalytic triad)	CSUI_005741
hypothetical protein (Fragment)	CSUI_005769
Gyf domain-containing protein	CSUI_005783
40s ribosomal protein	CSUI_005785
H/ACA ribonucleoprotein complex subunit	CSUI_005790
hypothetical protein	CSUI_005805
Protein kinase	CSUI_005820
Diacylglycerol kinase (ATP)	CSUI_005822
Ribonucleoside-diphosphate reductase small subunit	CSUI_005829
hypothetical protein	CSUI_005831
Rna recognition motif-containing protein	CSUI_005841
Protein-serine/threonine kinase	CSUI_005845
Glucosephosphate-mutase gpm2	CSUI_005847
Oxoglutarate dehydrogenase (Succinyl-transferring) e1 component	CSUI_005867
Fad-dependent glycerol-3-phosphate dehydrogenase (Fragment)	CSUI_005869
Rhoptry neck protein ron10	CSUI_005876
40S ribosomal protein S7	CSUI_005897
hypothetical protein	CSUI_005899
hypothetical protein	CSUI_005904
Ribosomal protein rpl11	CSUI_005909
Polyadenylate-binding protein	CSUI_005939
Sag-related sequence srs20c	CSUI_005950
hypothetical protein	CSUI_005951
Thioredoxin domain-containing protein	CSUI_005966
Rhoptry kinase family protein rop11 (Incomplete catalytic triad)	CSUI_005981
srs domain-containing protein	CSUI_005990
SAG domain-containing protein (Fragment)	CSUI_005991
Eukaryotic translation initiation factor 3 subunit K	CSUI_006005
U6 snrna-associated sm family protein lsm6	CSUI_006010
FACT complex subunit SSRP1	CSUI_006011
Srs domain-containing protein (Fragment)	CSUI_006047
Heat shock protein hsp70	CSUI_006056
Dihydrolipoyl dehydrogenase	CSUI_006072
DNA helicase	CSUI_006077
Multi-pass transmembrane protein	CSUI_006107
Alba 1	CSUI_006115
Nadh dehydrogenase (Ndh2-ii)	CSUI_006121
Exportin	CSUI_006132
Adenylate kinase	CSUI_006138
Bt1 folate biopterin transporter family related	CSUI_006144
Tubulin beta chain	CSUI_006169
SAG domain-containing protein	CSUI_006179
Major facilitator family protein	CSUI_006182
Glutamine amidotransferase	CSUI_006184
Atp synthase subunit alpha	CSUI_006204
M151r	CSUI_006228
Serine protease (Fragment)	CSUI_006231
Serpin (Serine proteinase inhibitor) superfamily protein	CSUI_006232
hypothetical protein (Fragment)	CSUI_006245
Gap40 protein	CSUI_006251
Non-proton pumping type-ii nadh dehydrogenase i	CSUI_006257
Asparagine synthase (glutamine-hydrolyzing)	CSUI_006263
M28 family peptidase (Fragment)	CSUI_006264
Microneme protein mic4	CSUI_006265
Tubulin beta chain	CSUI_006267
Srs domain-containing protein	CSUI_006281
Srs domain-containing protein	CSUI_006282
Proteasome endopeptidase complex	CSUI_006286
Sortilin (Fragment)	CSUI_006288
60s ribosomal protein	CSUI_006290
Ribosomal protein rpl4	CSUI_006302
Microneme protein mic4	CSUI_006321
FACT complex subunit	CSUI_006331
hypothetical protein	CSUI_006337
Heat shock protein hsp28	CSUI_006340
hypothetical protein	CSUI_006343
arf1-directed gtpase-activating	CSUI_006358
Piwi-like protein 4 (Fragment)	CSUI_006365
Atp-dependent rna helicase	CSUI_006393
Triosephosphate isomerase	CSUI_006394
hypothetical protein	CSUI_006399
Splicing factor subunit	CSUI_006403
Transmembrane protein	CSUI_006418
hypothetical protein	CSUI_006445
ATP citrate synthase	CSUI_006457
Bifunctional dihydrofolate reductase-thymidylate synthase	CSUI_006464
Carbon-nitrogen family protein	CSUI_006501
V-type proton ATPase proteolipid subunit	CSUI_006510
6-phosphogluconate dehydrogenase, decarboxylating	CSUI_006534
Dihydrolipoyllysine-residue succinyltransferase component of oxoglutarate dehydrogenase	CSUI_006564
Proliferation-associated protein 2g4	CSUI_006579
Peptidase family c78 protein (Fragment)	CSUI_006587
Eukaryotic translation initiation factor 2 alpha	CSUI_006602
Aldehyde dehydrogenase	CSUI_006609
Pan domain-containing protein (Fragment)	CSUI_006641
60s ribosomal protein	CSUI_006651
H(+)-transporting two-sector ATPase	CSUI_006684
hypothetical protein	CSUI_006696
hypothetical protein	CSUI_006716
Transmembrane protein	CSUI_006787
Ribosomal protein L15	CSUI_006793
Rab 5	CSUI_006797
RNA helicase (Fragment)	CSUI_006809
Transmembrane protein	CSUI_006850
Named for a pro-trp-trp-pro motif protein (Fragment)	CSUI_006872
Sag-related sequence srs60a	CSUI_006891
Glycerol-3-phosphate dehydrogenase [NAD(+)]	CSUI_006920
40S ribosomal protein S12	CSUI_006922
Glutamine glutamic acid rich protein	CSUI_006926
Atp synthase f1 gamma subunit	CSUI_006929
Transmembrane protein	CSUI_006940
Cytochrome heme protein	CSUI_006944
Interferon gamma-inducible protein (Fragment)	CSUI_006954
hypothetical protein	CSUI_006956
40s ribosomal protein	CSUI_006983
Ribosomal protein rpl17	CSUI_006991
Acyltransferase domain-containing protein	CSUI_006992
Centrin 2	CSUI_007002
Adenine nucleotide	CSUI_007005
coatomer alpha	CSUI_007021
Msp (Major sperm protein) domain-containing protein	CSUI_007024
Iron-sulfur cluster assembly accessory protein	CSUI_007025
Glutathione reductase	CSUI_007033
Eukaryotic translation initiation factor (Fragment)	CSUI_007043
Rhoptry neck protein ron8	CSUI_007069
Glutathione s-n-terminal domain containing protein	CSUI_007073
RuvB family 2 RuvB family 2 protein	CSUI_007088
hypothetical protein	CSUI_007093
Organelle processing peptidase (Fragment)	CSUI_007107
Serine/threonine-protein phosphatase	CSUI_007109
Proteasome subunit alpha type	CSUI_007132
Rhoptry neck protein ron3	CSUI_007149
Gap45 protein	CSUI_007151
Nsp1-like carboxy-terminal region	CSUI_007154
60s ribosomal protein l33	CSUI_007163
Calmodulin	CSUI_007165
Rrm domain-containing	CSUI_007168
hypothetical protein	CSUI_007170
Ribonucloprotein	CSUI_007172
Eukaryotic porin domain-containing	CSUI_007200
Emp24 gp25l p24 family protein	CSUI_007204
Helicase associated domain protein	CSUI_007237
Gmc oxidoreductase	CSUI_007284
Proteasome pci domain-containing (Fragment)	CSUI_007305
rhoptry neck protein	CSUI_007315
Clathrin heavy	CSUI_007363
Purine nucleoside phosphorylase	CSUI_007385
Glycan	CSUI_007407
hypothetical protein	CSUI_007411
RuvB-like helicase (Fragment)	CSUI_007420
hypothetical protein	CSUI_007432
hypothetical protein	CSUI_007435
Sag-related sequence srs53f	CSUI_007474
Sag-related sequence srs53c	CSUI_007477
Histidine acid phosphatase superfamily protein	CSUI_007501
Lysophospholipase	CSUI_007559
Alanine--tRNA ligase (Fragment)	CSUI_007580
Phospholipase	CSUI_007585
Creatinase domain-containing protein	CSUI_007595
histone h2a	CSUI_007597
Myosin f (Fragment)	CSUI_007601
SAG domain-containing protein (Fragment)	CSUI_007605
Calcium-dependent protein kinase cdpk3	CSUI_007612
Copi associated protein	CSUI_007630
60s ribosomal protein	CSUI_007653
Translation initiation factor if-2	CSUI_007674
Sag-related sequence srs53c	CSUI_007676
Sag-related sequence srs53f	CSUI_007678
Tricarboxylate carrier protein	CSUI_007680
hypothetical protein	CSUI_007698
Calcium-transporting (Fragment)	CSUI_007711
hypothetical protein	CSUI_007748
Long-chain fatty acid ligase	CSUI_007761
Rhoptry kinase family protein rop32	CSUI_007762
Cof family hydrolase subfamily protein	CSUI_007763
hypothetical protein (Fragment)	CSUI_007786
Serine carboxypeptidase s28 protein	CSUI_007817
hypothetical protein	CSUI_007861
Proteasome subunit alpha type	CSUI_007878
Macrophage migration inhibitory factor	CSUI_007908
enolase	CSUI_007933
Phosphopyruvate hydratase	CSUI_007934
Eukaryotic peptide chain release factor subunit 1	CSUI_007946
Transmembrane protein (Fragment)	CSUI_007958
hypothetical protein	CSUI_007962
Sarco endoplasmic reticulum ca2+-atpase (Fragment)	CSUI_007977
D-3-phosphoglycerate dehydrogenase	CSUI_007993
Molecular chaperone	CSUI_007997
60s ribosomal protein	CSUI_008000
hypothetical protein	CSUI_008004
Ubiquitin	CSUI_008016
Triosephosphate isomerase	CSUI_008029
IMP2_N domain-containing protein	CSUI_008030
Peptidase m16 inactive domain-containing protein	CSUI_008041
IMP2_N domain-containing protein	CSUI_008078
Protein disulfide isomerase-related protein (Fragment)	CSUI_008082
hypothetical protein	CSUI_008153
Chaperonin protein	CSUI_008158
Tryptophanyl-tRNA synthetase	CSUI_008164
Heat shock protein hsp90 (Fragment)	CSUI_008165
Elongation factor Tu	CSUI_008170
hypothetical protein	CSUI_008208
Corepressor complex crc230	CSUI_008211
J domain-containing protein (Fragment)	CSUI_008212
Dead (Asp-glu-ala-asp) box polypeptide ddx3x	CSUI_008216
Serine protease (Fragment)	CSUI_008228
SAG domain-containing protein	CSUI_008233
60s ribosomal protein	CSUI_008234
Mitochondrial atp synthase epsilon	CSUI_008235
Cbf mak21 family protein	CSUI_008244
hypothetical protein	CSUI_008274
S1 p1nuclease	CSUI_008295
T-complex protein 1 subunit eta (Fragment)	CSUI_008315
Glycosyl transferase	CSUI_008343
hypothetical protein	CSUI_008351
Protein phosphatase 2c domain-containing protein	CSUI_008364
Glucose-6-phosphate isomerase	CSUI_008370
Mitochondrial processing peptidase alpha subunit	CSUI_008373
Eukaryotic translation initiation factor 2 alpha (Fragment)	CSUI_008378
26s proteasome non-atpase regulatory subunit (Fragment)	CSUI_008383
Importin-beta n-terminal domain-containing protein	CSUI_008416
hypothetical protein	CSUI_008421
Glucose-6-phosphate 1-dehydrogenase (Fragment)	CSUI_008434
Protein-serine/threonine kinase	CSUI_008436
Transmembrane	CSUI_008439
Membrane protein	CSUI_008440
Nuclear transport factor 2 domain-containing protein	CSUI_008445
Toxoplasma gondii family a protein	CSUI_008449
Beta	CSUI_008516
hypothetical protein	CSUI_008537
Importin subunit alpha	CSUI_008552
SAG domain-containing protein (Fragment)	CSUI_008558
Srs domain-containing protein (Fragment)	CSUI_008559
Srs domain-containing protein	CSUI_008565
Dihydroorotate dehydrogenase (quinone), mitochondrial	CSUI_008592
hypothetical protein	CSUI_008612
Sedoheptulose--bisphosphatase	CSUI_008635
Eukaryotic initiation factor-3 subunit (Fragment)	CSUI_008653
Rna recognition motif-containing protein	CSUI_008657
Transmembrane protein	CSUI_008670
Aspartate transaminase (Fragment)	CSUI_008676
Srs domain-containing protein	CSUI_008686
Proteasome endopeptidase complex	CSUI_008687
HEAT repeat-containing protein 1	CSUI_008694
Tubulin alpha chain	CSUI_008696
hypothetical protein	CSUI_008719
hypothetical protein (Fragment)	CSUI_008736
dynamin-like protein	CSUI_008754
hypothetical protein	CSUI_008757
Transmembrane protein	CSUI_008761
hypothetical protein	CSUI_008768
Tcp-1 cpn60 chaperonin family	CSUI_008781
hypothetical protein	CSUI_008797
Transmembrane protein	CSUI_008798
Peroxiredoxin prx3	CSUI_008814
3-hydroxybutyryl-dehydrogenase	CSUI_008840
Tetratricopeptide repeat-containing protein	CSUI_008850
Nucleolar protein	CSUI_008852
Tim10 family protein	CSUI_008913
hypothetical protein	CSUI_008917
Phytanoyl-dioxygenase superfamily protein (Fragment)	CSUI_008925
60s ribosomal protein l18	CSUI_008929
hypothetical protein	CSUI_008935
Mic2-associated protein m2ap	CSUI_008960
hypothetical protein	CSUI_008961
inosine-5 -monophosphate	CSUI_008968
Pdi family protein	CSUI_008971
Pan domain-containing protein (Fragment)	CSUI_008977
Rhoptry kinase family protein rop32	CSUI_008980
hypothetical protein	CSUI_008997
Inner membrane complex protein	CSUI_009009
Srs domain-containing protein	CSUI_009011
Srs domain-containing protein	CSUI_009012
Srs domain-containing protein	CSUI_009013
Ribosomal protein rpl26	CSUI_009020
GTP-binding nuclear protein	CSUI_009023
Actin	CSUI_009032
hypothetical protein	CSUI_009034
Abc transporter transmembrane region domain-containing protein	CSUI_009035
Srs domain-containing protein	CSUI_009053
Srs domain-containing protein	CSUI_009057
Srs domain-containing protein	CSUI_009058
Sag-related sequence srs30d	CSUI_009059
Glucose-6-phosphate 1-dehydrogenase	CSUI_009063
Transaldolase (Fragment)	CSUI_009070
hypothetical protein	CSUI_009089
hypothetical protein	CSUI_009119
dna replication licensing factor	CSUI_009120
Pb-reticulocyte-binding protein	CSUI_009127
hypothetical protein	CSUI_009132
hypothetical protein	CSUI_009134
hypothetical protein	CSUI_009142
Ubiquinol-cytochrome c reductase (Fragment)	CSUI_009157
SAG domain-containing protein	CSUI_009181
Toxoplasma gondii family d protein	CSUI_009196
hypothetical protein	CSUI_009204
Ma3 domain-containing protein	CSUI_009209
Transmembrane protein (Fragment)	CSUI_009223
Transaldolase	CSUI_009225
60S ribosomal protein L36	CSUI_009235
Proteasome subunit alpha type	CSUI_009239
hypothetical protein	CSUI_009251
Cytochrome c oxidase subunit	CSUI_009262
Protein phosphatase 2c domain-containing protein	CSUI_009273
Nuclear factor nf3	CSUI_009276
phosphoserine aminotransferase	CSUI_009280
60s ribosomal protein	CSUI_009318
Alba 2	CSUI_009365
hypothetical protein	CSUI_009373
Prohibitin	CSUI_009381
Cytochrome b5 family heme steroid binding domain-containing protein	CSUI_009393
Cytochrome c oxidase subunit (Fragment)	CSUI_009401
Cytochrome c oxidase subunit (Fragment)	CSUI_009402
Pyruvate dehydrogenase E1 component subunit beta	CSUI_009417
Srs domain-containing protein	CSUI_009424
Srs domain-containing protein	CSUI_009426
Srs domain-containing protein	CSUI_009427
Signal recognition particle domain protein (Fragment)	CSUI_009444
Serine-threonine phosophatase 2c	CSUI_009475
Peroxiredoxin 6	CSUI_009486
hypothetical protein	CSUI_009491
hypothetical protein	CSUI_009502
Vacuolar atp synthase subunit	CSUI_009527
Proteasome subunit beta type 7	CSUI_009544
Alveolin domain containing intermediate filament imc14	CSUI_009555
Rhoptry protein rop17	CSUI_009576
hypothetical protein	CSUI_009596
hypothetical protein (Fragment)	CSUI_009597
Perforin-like protein plp1	CSUI_009599
hypothetical protein	CSUI_009607
Sag-related sequence srs22c	CSUI_009618
3-oxo-5-alpha-steroid 4-dehydrogenase	CSUI_009629
Sag-related sequence srs11	CSUI_009633
hypothetical protein	CSUI_009634
3-methyl-2-oxobutanoate hydroxymethyltransferase	CSUI_009636
Dead (Asp-glu-ala-asp) box polypeptide 17	CSUI_009669
Ubiquitin-conjugating enzyme	CSUI_009711
hypothetical protein	CSUI_009722
Leucine rich repeat-containing protein	CSUI_009737
Transmembrane protein	CSUI_009752
hypothetical protein	CSUI_009753
Tubulin beta chain	CSUI_009771
hypothetical protein	CSUI_009784
Glycerophosphodiester phosphodiesterase family protein	CSUI_009793
Pyruvate carboxylase	CSUI_009794
hypothetical protein	CSUI_009806
Dna rna-binding protein alba	CSUI_009830
Nodal modulator (Fragment)	CSUI_009834
hypothetical protein	CSUI_009835
Nucleolar phosphoprotein	CSUI_009853
Rna recognition motif-containing protein	CSUI_009858
hypothetical protein	CSUI_009861
Nol1 nop2 sun family protein	CSUI_009914
Vivax protein	CSUI_009917
hypothetical protein (Fragment)	CSUI_009919
40s ribosomal protein s27	CSUI_009921
Cytochrome c	CSUI_009931
Branched-chain alpha-keto acid dehydrogenase e1 component beta	CSUI_009934
Adp-ribosylation factor-like protein	CSUI_009935
Srs domain-containing protein	CSUI_009947
40S ribosomal protein SA	CSUI_009956
Nucleosome assembly protein	CSUI_009967
Flavoprotein subunit of succinate dehydrogenase (Fragment)	CSUI_009970
hypothetical protein	CSUI_009971
Phosphoribosylpyrophosphate synthetase	CSUI_009980
hypothetical protein	CSUI_010001
hypothetical protein	CSUI_010002
transmembrane protein	CSUI_010005
Elongation factor tu	CSUI_010016
Splicing factor	CSUI_010036
Oxoglutarate dehydrogenase (Succinyl-transferring) e1 component	CSUI_010055
La domain protein (Fragment)	CSUI_010057
Rna recognition motif-containing protein	CSUI_010060
60s ribosomal protein	CSUI_010067
Serine hydroxymethyltransferase	CSUI_010078
hypothetical protein (Fragment)	CSUI_010091
L-lactate dehydrogenase (Fragment)	CSUI_010097
Nascent polypeptide-associated complex subunit beta	CSUI_010101
Heat repeat-containing protein	CSUI_010115
Tbl2-prov related (Fragment)	CSUI_010133
Microtubule-binding protein	CSUI_010140
Cytochrome c heme lyase	CSUI_010146
Clumping factor b	CSUI_010154
Toxoplasma gondii family a protein	CSUI_010158
40s ribosomal protein	CSUI_010165
Tdc1	CSUI_010169
Ffd and tfg box motifs protein	CSUI_010179
cyclase-associated protein	CSUI_010186
hypothetical protein (Fragment)	CSUI_010195
Srs domain-containing protein	CSUI_010203
Pan domain-containing protein	CSUI_010224
Glutamate leucine phenylalanine valine dehydrogenase family protein (Fragment)	CSUI_010235
Citrate synthase i (Fragment)	CSUI_010237
hypothetical protein	CSUI_010253
Glutamine--tRNA ligase	CSUI_010261
hypothetical protein	CSUI_010264
hypothetical protein	CSUI_010267
Dead deah box helicase	CSUI_010273
Formate nitrite transporter protein (Fragment)	CSUI_010281
Transmembrane protein	CSUI_010284
Glutamate leucine phenylalanine valine dehydrogenase family protein (Fragment)	CSUI_010297
Cell-cycle-associated protein kinase gsk	CSUI_010299
hypothetical protein	CSUI_010321
Acyl carrier protein	CSUI_010330
hypothetical protein	CSUI_010335
Myosin f (Fragment)	CSUI_010344
hypothetical protein	CSUI_010361
Rna recognition motif-containing protein	CSUI_010368
40s ribosomal protein s15a	CSUI_010375
Apicoplast-associated thioredoxin family protein atrx1	CSUI_010413
Rna recognition motif-containing protein (Fragment)	CSUI_010438
dna chr wayne state university expressed family protein	CSUI_010472
Histone H2B	CSUI_010473
Eukaryotic initiation factor 4a	CSUI_010474
Sag-related sequence srs53f	CSUI_010479
Root hair defective 3 gtp-binding protein (Fragment)	CSUI_010482
SAG domain-containing protein	CSUI_010483
Sag-related sequence srs53f	CSUI_010484
Dynamin-related protein drpb	CSUI_010489
Glutamate dehydrogenase (Fragment)	CSUI_010527
Srs domain-containing protein	CSUI_010529
Myosin d (Fragment)	CSUI_010541
Catalase (Fragment)	CSUI_010557
Eukaryotic translation initiation factor 3 subunit 6 interacting protein (Fragment)	CSUI_010564
Sag-related sequence srs57	CSUI_010578
hypothetical protein (Fragment)	CSUI_010580
hypothetical protein	CSUI_010590
Small nuclear ribonucleoprotein Sm D2	CSUI_010599
Chaperone related protein	CSUI_010626
Alveolin domain containing intermediate filament imc7	CSUI_010652
hypothetical protein	CSUI_010663
Pan domain-containing protein	CSUI_010687
hypothetical protein	CSUI_010692
hypothetical protein	CSUI_010720
Thioredoxin reductase (Fragment)	CSUI_010730
hypothetical protein	CSUI_010738
Pyruvate carboxylase (Fragment)	CSUI_010742
Glutamate leucine phenylalanine valine dehydrogenase family protein (Fragment)	CSUI_010774
hypothetical protein	CSUI_010788
Phosphotransferase (Fragment)	CSUI_010801
Amp-binding enzyme domain-containing protein	CSUI_010811
3-ketoacyl-reductase	CSUI_010821
Microneme protein mic4	CSUI_010823
Srs domain-containing protein	CSUI_010845
Srs domain-containing protein	CSUI_010846
Srs domain-containing protein	CSUI_010847
hypothetical protein (Fragment)	CSUI_010857
hypothetical protein (Fragment)	CSUI_010858
hypothetical protein	CSUI_010873
Protein phosphatase 2c domain-containing protein	CSUI_010881
hypothetical protein	CSUI_010900
Calcium-dependent protein kinase cdpk3	CSUI_010907
Nucleoside diphosphate kinase	CSUI_010965
Chaperone related protein (Fragment)	CSUI_010967
T-complex protein 1 subunit zeta (Fragment)	CSUI_010991
J domain-containing protein	CSUI_010995
Camp-dependent protein kinase regulatory	CSUI_010999
Mitotic checkpoint protein (Fragment)	CSUI_011028
40S ribosomal protein S8	CSUI_011029
hypothetical protein	CSUI_011030
Clathrin heavy (Fragment)	CSUI_011031
60s ribosomal protein l21-1-like	CSUI_011035
Morn repeat protein	CSUI_011036
Heat shock protein 90	CSUI_011046
Mitochondrial carrier superfamily protein	CSUI_011075
hypothetical protein	CSUI_011094
Membrane occupation and recognition nexus protein morn1	CSUI_011133
Heat shock protein	CSUI_011134
60S ribosomal protein L7a	CSUI_011136
Ubiquinol-cytochrome c family reductase uqcrx qcr9-like protein	CSUI_011157
T-complex protein 1 subunit eta (Fragment)	CSUI_011171
Adenosylhomocysteinase	CSUI_011172
hypothetical protein	CSUI_011201
hypothetical protein (Fragment)	CSUI_011209
Protein disulfide-isomerase domain-containing	CSUI_011224
T-complex protein 1 subunit eta	CSUI_011238
Corepressor complex crc230 (Fragment)	CSUI_011258
26s protease regulatory subunit (Fragment)	CSUI_011275
Proteasome subunit beta	CSUI_011282
hypothetical protein	CSUI_011291
Lectin-domain	CSUI_011292
3-ketoacyl-reductase (Fragment)	CSUI_011295
Membrane-associated calcum-binding	CSUI_011301
Cold-shock dna-binding domain-containing protein	CSUI_011319
hypothetical protein (Fragment)	CSUI_011363
Srs domain-containing protein	CSUI_011375
Dihydrolipoyllysine-residue succinyltransferase component of oxoglutarate dehydrogenase (Fragment)	CSUI_011378
Abc transporter transmembrane region domain-containing protein (Fragment)	CSUI_011385
Rna recognition motif-containing protein (Fragment)	CSUI_011386
hypothetical protein (Fragment)	CSUI_011399
26s protease regulatory subunit 4	CSUI_011402
Mitochondrial processing peptidase alpha subunit	CSUI_011408
Tryptophan synthase	CSUI_011414
myosin f	CSUI_011427
hypothetical protein (Fragment)	CSUI_011440
hypothetical protein	CSUI_011513
Sag-related sequence srs53f (Fragment)	CSUI_011516
hypothetical protein (Fragment)	CSUI_011521
Eukaryotic translation initiation factor 3 subunit 10 (Fragment)	CSUI_011531
Corepressor complex crc230 (Fragment)	CSUI_011582
DNA replication licensing factor	CSUI_007201

## Sheet: HypothesisTesting_AllResults_wi
Protein name	ProbeID	L_7.8	L_7.10	L_7.12	L_7.14	L_8.10	L_8.12	L_8.14	L_10.12	L_10.14	L_12.14	day7	day8	day10	day12	day14	AveExpr	P.Value_7.8	P.Value_7.10	P.Value_7.12	P.Value_7.14	P.Value_8.10	P.Value_8.12	P.Value_8.14	P.Value_10.12	P.Value_10.14	P.Value_12.14	adj.P.Val_7.8	adj.P.Val_7.10	adj.P.Val_7.12	adj.P.Val_7.14	adj.P.Val_8.10	adj.P.Val_8.12	adj.P.Val_8.14	adj.P.Val_10.12	adj.P.Val_10.14	adj.P.Val_12.14	B_7.8	B_7.10	B_7.12	B_7.14	B_8.10	B_8.12	B_8.14	B_10.12	B_10.14	B_12.14	t_7.8	t_7.10
Nucleosome assembly protein	CSUI_000003	0.076503	0.738906	-0.723148	-1.3375	0.662403	-0.799651	-1.41401	-1.46205	-2.07641	-0.614356	24.5231	24.5996	25.262	23.7999	23.1856	24.274	0.683716	0.00117102	0.000856915	5.63237e-06	0.0346463	0.00501276	0.00117709	0.000467353	1.19774e-05	0.00338502	0.706323	0.00192158	0.00145093	2.06203e-05	0.043181	0.00722172	0.00193097	0.000846115	3.78376e-05	0.00502595	-7.08538	2.35415	2.69696	16.3339	-3.9297	-0.193525	4.37107	7.59147	21.4219	-0.144796	0.427693	5.35723
Chaperonin	CSUI_000029	0.670102	1.63935	0.667741	-0.810493	0.969244	-0.00236148	-1.48059	-0.971606	-2.44984	-1.47823	29.3645	30.0346	31.0038	30.0322	28.554	29.7993	0.00373101	1.58503e-06	0.000114597	0.00498178	0.000194751	0.985317	3.19608e-05	1.85755e-06	9.30406e-07	1.5884e-05	0.00549833	7.64187e-06	0.000248129	0.00717896	0.000393343	0.98657	8.41433e-05	8.60682e-06	5.03439e-06	4.73906e-05	1.13399	21.5039	8.57366	0.5602	8.50332	-6.5558	13.6536	21.7556	24.1281	16.1153	4.65848	17.1661
Fructose-bisphosphatase	CSUI_000032	0.436443	0.966973	-1.38527	-3.26974	0.53053	-1.82172	-3.70618	-2.35225	-4.23671	-1.88446	23.6537	24.0901	24.6206	22.2684	20.3839	23.0041	0.130309	9.49816e-06	0.00108084	5.53165e-05	0.0621278	1.07368e-05	6.24892e-06	6.8103e-05	1.30332e-05	0.00115392	0.148197	3.1537e-05	0.001789	0.000133029	0.0742125	3.46108e-05	2.24157e-05	0.000159142	4.04092e-05	0.00189691	-5.24528	10.6452	3.87344	14.9742	-4.85539	16.7199	22.7028	14.3832	19.884	4.44272	1.76475	9.00293
Sag-related sequence srs53c	CSUI_000034	0.601724	1.12124	-2.18075	-4.15508	0.519518	-2.78247	-4.7568	-3.30199	-5.27632	-1.97433	22.4817	23.0834	23.6029	20.3009	18.3266	21.5633	0.166341	0.000501953	8.11753e-06	1.25319e-08	0.112173	0.000651108	4.87657e-06	5.25116e-06	2.50485e-10	5.47029e-08	0.186452	0.000901234	2.77784e-05	1.68207e-07	0.128589	0.00113926	1.83577e-05	1.94631e-05	6.5185e-09	5.49513e-07	-5.56611	0.127697	9.65158	24.2979	-5.98336	5.32126	16.9222	16.8292	27.0608	12.9967	1.57153	4.61218
40s ribosomal protein	CSUI_000047	0.788034	1.20447	-0.92994	-2.76896	0.416435	-1.71797	-3.557	-2.13441	-3.97343	-1.83902	25.5187	26.3067	26.7231	24.5887	22.7497	25.1774	0.0145269	9.66499e-09	0.00289725	0.000192015	0.103364	0.000106509	3.32903e-06	5.29185e-05	3.10865e-05	6.67864e-05	0.0193482	1.38107e-07	0.00436502	0.000388313	0.119171	0.000233266	1.35964e-05	0.000128042	8.23438e-05	0.000156595	-1.14179	43.1633	2.55609	10.3569	-4.48907	13.2369	27.1173	15.643	16.9567	15.8981	3.49891	32.9237
Morn repeat-containing protein	CSUI_000048	2.46869	3.37815	3.85787	1.49041	0.909464	1.38919	-0.978281	0.479723	-1.88774	-2.36747	21.4189	23.8876	24.7971	25.2768	22.9093	23.6601	6.40816e-05	1.31758e-07	2.78942e-10	0.000251219	0.000112723	1.89973e-05	0.00549149	0.00180665	9.60538e-07	6.48953e-06	0.000150957	1.13936e-06	7.14144e-09	0.000491245	0.000244839	5.48017e-05	0.00785818	0.00283627	5.16208e-06	2.3135e-05	9.84374	20.4688	27.148	5.56754	3.89997	7.38526	-1.32321	-1.01997	13.2589	16.1366	8.91402	15.7771
60S ribosomal protein L18a	CSUI_000055	0.788502	1.41122	-0.490976	-1.99575	0.622718	-1.27948	-2.78425	-1.9022	-3.40697	-1.50477	24.8286	25.6171	26.2398	24.3376	22.8329	24.7713	0.0116557	8.24078e-09	0.0165773	0.00019368	0.0117737	0.00023138	8.57172e-08	4.86517e-06	3.04041e-06	3.32404e-05	0.0157537	1.20578e-07	0.0218554	0.000391323	0.0159035	0.000457465	7.98679e-07	1.83272e-05	1.26836e-05	8.70769e-05	-1.02944	26.8382	-2.30543	8.84342	-1.41504	8.08504	30.2281	19.8979	21.2815	13.9452	3.62075	21.2592
Myosin d	CSUI_000063	0.630236	0.768204	-2.22598	-3.38258	0.137968	-2.85622	-4.01282	-2.99419	-4.15079	-1.1566	22.4559	23.0861	23.2241	20.2299	19.0733	21.6139	0.019424	0.00307319	0.000161913	1.20572e-05	0.356949	1.25367e-06	2.11319e-06	3.65091e-07	6.99256e-08	4.38e-05	0.0252592	0.00460375	0.000335473	3.79976e-05	0.38366	6.39558e-06	9.52401e-06	2.48487e-06	6.76029e-07	0.0001095	-2.83005	-0.00308336	11.5382	22.1443	-7.63755	27.1381	30.8523	29.9582	37.9608	9.30592	3.17091	4.50658
Inhibitor of cysteine protease 1	CSUI_000103	0.596737	1.43766	-0.483653	-3.78829	0.84092	-1.08039	-4.38503	-1.92131	-5.22595	-3.30464	22.4394	23.0361	23.877	21.9557	18.6511	21.9971	0.033519	1.04979e-07	0.0933961	2.59079e-08	0.00708111	0.00228721	6.85898e-07	0.000258781	1.44585e-14	1.29345e-05	0.0418845	9.47035e-07	0.10858	3.00673e-07	0.00995641	0.00351488	4.02442e-06	0.000503717	1.68363e-12	4.01729e-05	-3.74959	8.74649	-5.52365	24.9342	-1.7789	0.0089251	20.923	6.64203	32.7815	16.5531	2.65019	8.55935
Sco1 protein	CSUI_000107	1.57426	2.26195	0.385385	-1.95165	0.687688	-1.18887	-3.52591	-1.87656	-4.2136	-2.33703	19.8856	21.4599	22.1476	20.271	17.934	20.3396	0.000251925	1.62684e-07	0.0018892	6.16267e-05	0.00544104	0.000707972	1.89179e-05	4.13056e-06	4.20477e-06	6.48709e-06	0.000492425	1.33677e-06	0.00295205	0.000145795	0.00779103	0.00122595	5.46439e-05	1.6123e-05	1.63519e-05	2.3135e-05	10.647	34.6882	-0.904533	15.9519	-0.170644	6.25021	21.8217	25.0888	28.9779	25.3844	7.99395	20.6575
anonymous antigen-1	CSUI_000142	-0.0881453	0.154573	-3.20852	-4.29987	0.242718	-3.12038	-4.21173	-3.36309	-4.45444	-1.09135	23.2874	23.1993	23.442	20.0789	18.9875	21.7998	0.804825	0.466407	1.93331e-07	7.84299e-08	0.487252	8.57551e-05	9.19349e-06	1.6348e-06	1.93797e-06	0.000121541	0.820705	0.494247	1.52841e-06	7.4416e-07	0.514857	0.000193443	3.07562e-05	7.83061e-06	8.86798e-06	0.000261222	-6.82549	-7.60528	23.1389	28.0831	-7.12982	11.7416	18.2889	21.3523	22.815	4.50088	-0.258185	0.764331
Camk cdpk protein kinase	CSUI_000151	-0.0456986	0.290696	-2.73998	-4.40378	0.336394	-2.69428	-4.35808	-3.03067	-4.69447	-1.6638	25.9023	25.8566	26.193	23.1623	21.4985	24.5217	0.879895	0.140019	8.41516e-05	1.1697e-05	0.27061	4.73886e-06	1.39351e-06	5.11901e-05	5.96352e-06	3.50921e-05	0.891012	0.158604	0.00019047	3.71856e-05	0.29493	1.79615e-05	6.9026e-06	0.000124568	2.16038e-05	9.12789e-05	-7.02534	-6.69018	11.3415	19.1205	-6.85506	20.5391	24.438	13.6766	20.5659	10.3201	-0.157631	1.67804
hypothetical protein	CSUI_000158	0.262676	1.20594	-2.38642	-3.06435	0.943269	-2.64909	-3.32703	-3.59236	-4.27029	-0.67793	22.2736	22.5363	23.4796	19.8872	19.2093	21.4772	0.516085	0.00643864	8.40438e-05	3.3708e-06	0.0135146	0.000656275	7.8706e-05	3.83162e-06	8.60555e-07	0.0711994	0.542576	0.00911564	0.00019032	1.37237e-05	0.0180936	0.0011463	0.000179704	1.52219e-05	4.74227e-06	0.0842479	-7.02352	0.33271	11.9044	20.0649	-3.20975	6.67374	18.3855	21.1775	32.4236	-5.5091	0.698158	4.64712
Hexose transporter	CSUI_000182	0.631821	1.65309	0.272677	-1.6886	1.02127	-0.359144	-2.32042	-1.38042	-3.34169	-1.96127	24.071	24.7028	25.7241	24.3437	22.3824	24.2454	0.00228721	1.1622e-08	0.0438643	0.000264257	4.03699e-05	0.00174488	7.64959e-06	1.6578e-06	2.2446e-06	4.73158e-06	0.00351488	1.60423e-07	0.0537372	0.00051284	0.000102712	0.00274906	2.64886e-05	7.91335e-06	9.99812e-06	1.79427e-05	2.38021	32.7946	-4.14673	8.4005	13.6135	1.42176	19.731	23.5254	23.6265	21.5407	5.13825	26.6093
Leucyl-tRNA synthetase	CSUI_000209	-2.07004	-2.16784	-1.90085	0.533149	-0.0977935	0.169196	2.60319	0.26699	2.70099	2.434	27.6401	25.5701	25.4723	25.7393	28.1733	26.5158	3.20404e-05	0.000424252	0.000234281	0.0391802	0.602721	0.398135	8.41304e-05	0.46619	0.000367737	0.000204441	8.4313e-05	0.000777502	0.000462181	0.0484279	0.627516	0.425159	0.00019047	0.494065	0.000685056	0.000410442	11.9534	6.04604	7.53978	-3.6472	-6.6404	-6.3045	10.4179	-5.77908	6.57294	8.17665	-10.7232	-7.02866
hypothetical protein (Fragment)	CSUI_000215	0.256103	0.00479463	-1.82402	-2.05157	-0.251308	-2.08013	-2.30767	-1.82882	-2.05637	-0.227548	25.2701	25.5262	25.2749	23.4461	23.2186	24.5411	0.292885	0.964235	0.000172593	0.000148943	0.182925	1.70451e-05	1.37857e-06	1.20589e-05	7.82151e-06	0.00930097	0.317734	0.967998	0.000354151	0.000311872	0.2037	5.01379e-05	6.84336e-06	3.79976e-05	2.69741e-05	0.0127994	-5.29219	-7.17262	9.30407	9.94316	-5.57867	15.9082	22.1776	18.4216	17.8469	-2.775	1.15497	0.0462951
Pan domain-containing protein	CSUI_000216	-2.40055	-2.38819	-1.86697	0.361506	0.0123622	0.533587	2.76206	0.521225	2.7497	2.22847	24.8957	22.4952	22.5075	23.0288	25.2572	23.6386	2.59549e-25	3.48546e-05	0.00162813	0.0257458	0.955088	0.17201	6.15482e-08	0.270741	2.05164e-06	0.000554621	7.17654e-22	9.07252e-05	0.0025787	0.0327485	0.959513	0.192262	6.07249e-07	0.295043	9.30216e-06	0.000987938	38.8041	12.7557	2.95089	-3.50156	-6.57303	-4.93637	26.9539	-5.13181	20.164	5.80821	-43.1126	-10.6893
hypothetical protein	CSUI_000227	0.634446	1.14429	-0.597962	-2.75203	0.509841	-1.23241	-3.38648	-1.74225	-3.89632	-2.15407	27.5654	28.1999	28.7097	26.9675	24.8134	27.2512	0.00234108	1.20733e-05	0.00049522	1.21027e-05	0.00306543	8.12489e-06	1.65686e-06	4.02933e-09	4.95352e-07	6.33135e-06	0.00359018	3.80322e-05	0.00089059	3.80706e-05	0.00459399	2.77864e-05	7.91335e-06	6.69134e-08	3.11993e-06	2.26711e-05	2.89927	21.2755	7.502	19.8694	1.90437	22.7917	28.2407	49.4875	32.6925	23.3544	5.19079	13.8291
V-type proton ATPase subunit	CSUI_000236	1.1087	1.93782	0.65034	-1.44349	0.829123	-0.458357	-2.55219	-1.28748	-3.38131	-2.09383	22.8709	23.9796	24.8087	23.5212	21.4274	23.3215	0.00092159	2.43826e-06	0.00757636	0.000110965	0.000135997	0.00424501	8.80902e-11	5.97684e-05	5.62164e-10	2.91216e-06	0.00154929	1.06379e-05	0.0105895	0.000241684	0.000288368	0.00619472	2.68396e-09	0.000141976	1.28461e-08	1.22512e-05	6.07546	30.2167	-0.539898	13.7705	11.3925	0.326273	53.3554	16.2667	58.1984	30.2394	6.25692	17.606
Domain k-type rna binding proteins family protein	CSUI_000246	0.727368	1.63011	-0.50346	-2.72345	0.902742	-1.23083	-3.45081	-2.13357	-4.35356	-2.21999	23.5901	24.3174	25.2202	23.0866	20.8666	23.4162	0.0274493	1.26211e-11	0.0413726	8.79083e-05	0.00726449	0.00312668	2.69275e-05	2.48298e-05	4.57382e-06	1.93727e-05	0.0347554	5.1509e-10	0.0509385	0.000197655	0.0101925	0.00467818	7.30304e-05	6.82849e-05	1.74798e-05	5.5703e-05	-2.80025	31.1167	-4.28037	13.733	-0.567006	1.76042	18.8944	17.2862	25.7766	19.6377	2.93854	20.0818
Eukaryotic translation initiation factor 2 gamma	CSUI_000248	0.279754	0.985885	-0.142318	-1.03628	0.706132	-0.422072	-1.31603	-1.1282	-2.02216	-0.893961	24.2422	24.5219	25.2281	24.0999	23.2059	24.2598	0.0685062	1.06449e-05	0.46237	0.00153212	0.0026604	0.0198365	0.000121779	0.000649486	2.66662e-05	5.73453e-09	0.0812612	3.43967e-05	0.490298	0.00244235	0.00403123	0.0257593	0.000261632	0.00113714	7.24832e-05	8.93295e-08	-4.7906	16.0276	-6.95237	3.28045	1.75065	-3.19575	10.7288	6.0103	16.9644	18.3141	2.21036	11.2853
Fructose-bisphosphate aldolase	CSUI_000253	0.55513	1.42217	-0.562765	-2.69714	0.867044	-1.11789	-3.25227	-1.98494	-4.11932	-2.13438	28.1918	28.7469	29.614	27.629	25.4946	27.9349	0.0644244	7.5636e-07	0.017086	4.45083e-05	0.0241965	0.00160544	5.85583e-06	9.95312e-05	8.72817e-06	2.86205e-07	0.0767238	4.32989e-06	0.0224485	0.00011102	0.0309236	0.00254569	2.13325e-05	0.000220472	2.94759e-05	2.05015e-06	-3.57795	25.8749	-2.04911	14.0903	-2.28262	3.46793	21.2045	11.6954	19.1219	31.4772	2.28297	18.6293
Pyrroline-5-carboxylate reductase	CSUI_000255	1.41588	2.78375	0.0408595	-2.09166	1.36787	-1.37502	-3.50754	-2.74289	-4.87541	-2.13252	21.0311	22.4469	23.8148	21.0719	18.9394	21.4608	0.0128576	3.95157e-10	0.899815	1.20433e-06	0.0101441	0.0254007	1.78806e-05	0.00011481	7.88746e-16	0.000361246	0.01727	9.45982e-09	0.909435	6.18953e-06	0.0138664	0.0323579	5.21106e-05	0.000248396	1.38469e-13	0.000674327	-2.08754	15.1569	-8.17114	7.91972	-2.30305	-3.68108	15.2797	10.7579	30.7783	5.36685	3.49042	9.96607
Dna-binding protein	CSUI_000266	0.934045	1.36351	0.328344	-1.76806	0.429468	-0.605702	-2.70211	-1.03517	-3.13158	-2.09641	21.2892	22.2232	22.6527	21.6175	19.5211	21.4588	0.00956288	1.04559e-05	0.278802	0.000651569	0.055654	0.00288432	3.42907e-05	0.00146159	1.79491e-05	0.000104915	0.0131337	3.39525e-05	0.303201	0.00113988	0.0670297	0.00434763	8.94892e-05	0.00234075	5.22689e-05	0.000230367	-1.7721	5.66679	-6.77317	3.99818	-5.54695	-2.9179	10.5936	1.13583	13.1931	8.92671	3.5456	6.78569
Pci domain-containing protein	CSUI_000267	0.691622	1.5603	-0.581011	-2.04281	0.868677	-1.27263	-2.73443	-2.14131	-3.60311	-1.4618	20.9646	21.6562	22.5249	20.3836	18.9218	20.8878	0.16917	0.00070883	0.236761	0.00310991	0.0513497	0.0318734	5.53131e-07	0.000100824	2.58207e-06	0.00568896	0.189451	0.00122686	0.260141	0.00465498	0.0621977	0.0399782	3.38739e-06	0.000222977	1.1151e-05	0.00813234	-5.82482	0.542875	-6.68778	0.1899	-5.13648	-4.00698	11.0844	6.14864	13.2383	-1.35467	1.5554	4.74765
Rna-binding protein nova-1	CSUI_000270	0.965532	1.86141	-1.13378	-4.3	0.895874	-2.09931	-5.26553	-2.99519	-6.1614	-3.16621	22.6186	23.5841	24.48	21.4848	18.3186	22.0972	0.00144461	2.38523e-06	0.000483179	6.89394e-06	0.0039309	4.2816e-07	4.76698e-06	1.31724e-12	1.93277e-07	6.4289e-06	0.00231522	1.04436e-05	0.000872057	2.43601e-05	0.00576877	2.79406e-06	1.80434e-05	7.433e-11	1.52841e-06	2.29663e-05	-2.21183	6.62531	-1.14805	22.6162	-3.50299	9.1081	27.8166	18.436	35.1746	16.1781	3.572	6.78717
Thioredoxin peroxidase	CSUI_000271	0.267341	0.898127	-0.897298	-2.11893	0.630786	-1.16464	-2.38627	-1.79543	-3.01706	-1.22163	26.5301	26.7975	27.4282	25.6328	24.4112	26.1613	0.429174	1.17594e-06	0.00115585	0.000129544	0.119405	0.0058908	0.000332272	0.000172933	5.14101e-05	6.08469e-05	0.456761	6.07466e-06	0.00189951	0.000276275	0.136414	0.00839388	0.000626266	0.000354674	0.000124958	0.000144197	-5.03703	15.5933	3.56387	9.03524	-4.24949	0.169847	6.48861	8.39167	11.1026	11.5394	0.850205	12.5637
Peptidyl-prolyl cis-trans isomerase	CSUI_000277	0.426649	1.1997	-0.696478	-3.05682	0.773055	-1.12313	-3.48347	-1.89618	-4.25652	-2.36034	27.7365	28.1631	28.9362	27.04	24.6797	27.3104	0.134784	3.79635e-06	0.00880924	8.21191e-05	0.0437198	0.00117342	1.60755e-05	0.000102251	9.72218e-06	1.45665e-05	0.153003	1.50998e-05	0.0121727	0.000186535	0.0535746	0.00192523	4.78586e-05	0.000225683	3.21169e-05	4.41264e-05	-4.40656	15.6247	-0.902954	10.1229	-3.19956	3.63426	15.205	10.2423	15.8886	15.8215	1.7371	12.4972
Lysine--tRNA ligase	CSUI_000278	1.06228	1.16372	2.00685	1.0809	0.101435	0.944562	0.0186155	0.843127	-0.0828193	-0.925946	23.0709	24.1332	24.2346	25.0777	24.1518	24.1376	1.62078e-06	7.42601e-08	9.43867e-14	0.00466292	0.521386	2.61573e-06	0.95693	1.99678e-06	0.748164	0.0149782	7.77355e-06	7.11713e-07	8.53365e-12	0.0067582	0.547628	1.12612e-05	0.961189	9.1032e-06	0.767596	0.0198942	8.11703	8.33656	20.0046	-0.269098	-7.29253	5.49746	-6.95689	7.19074	-7.18124	-2.19037	7.77123	8.02819
ER membrane protein complex subunit 1	CSUI_000281	1.32752	2.24873	0.401695	-3.42762	0.921212	-0.925822	-4.75514	-1.84703	-5.67635	-3.82932	21.3599	22.6874	23.6086	21.7616	17.9323	21.47	0.000587451	2.03557e-06	0.204498	0.00126121	1.83848e-05	0.00269744	8.08947e-05	0.000111983	4.51877e-05	0.000282541	0.00103905	9.25714e-06	0.226469	0.00205282	5.3285e-05	0.0040829	0.000184169	0.000243471	0.000112385	0.000542048	6.29721	22.1914	-6.45009	4.71768	6.37804	0.686311	14.5045	10.9408	16.9149	9.80466	6.6047	13.9631
Transmembrane protein	CSUI_000288	-0.190149	-0.271121	-3.06969	-3.14428	-0.0809715	-2.87954	-2.95413	-2.79857	-2.87316	-0.0745863	20.8121	20.6219	20.5409	17.7424	17.6678	19.4771	0.58791	0.422442	0.000312619	0.00022172	0.794633	2.10659e-05	1.07113e-05	0.00012103	0.000134884	0.839825	0.613308	0.449986	0.000593573	0.000440234	0.81106	5.97561e-05	3.45678e-05	0.000260174	0.000286557	0.853798	-7.26976	-7.64309	5.1949	6.2226	-8.01357	8.33639	8.4296	6.9056	5.44196	-7.83887	-0.557164	-0.821715
ribosomal rna large subunit methyltransferase j protein	CSUI_000297	-1.47179	0.0719203	0.047675	0.841204	1.54371	1.51946	2.31299	-0.0242453	0.769284	0.793529	20.776	19.3042	20.8479	20.8237	21.6172	20.6754	0.0156198	0.911292	0.945254	0.048309	0.046165	0.061877	0.0033518	0.972189	0.240646	0.343569	0.0206917	0.919774	0.950496	0.0587636	0.0563062	0.0739448	0.00497997	0.975098	0.264121	0.370034	-2.8929	-7.66861	-7.6008	-5.84698	-4.67242	-4.98323	0.0878701	-7.50527	-7.06509	-6.86615	-3.23154	0.116359
Glideosome-associated protein with multiple-membrane spans gapm3	CSUI_000298	0.611914	0.919984	-1.7555	-4.00255	0.30807	-2.36742	-4.61446	-2.67549	-4.92253	-2.24705	24.0888	24.7007	25.0088	22.3333	20.0862	23.2435	0.0322521	1.90092e-06	4.17221e-07	3.7244e-07	0.15569	2.07265e-06	4.34429e-06	2.53175e-13	2.24831e-07	2.3791e-05	0.040411	8.73822e-06	2.73481e-06	2.52401e-06	0.175224	9.36801e-06	1.67941e-05	1.81826e-11	1.71728e-06	6.59966e-05	-3.62011	7.64828	20.6777	36.2194	-6.55111	24.4036	28.872	35.4197	40.1442	18.0972	2.79554	7.26713
Inner membrane complex protein 20	CSUI_000302	0.781889	1.57633	-1.83584	-2.34752	0.794436	-2.61773	-3.12941	-3.41217	-3.92384	-0.511674	21.8196	22.6015	23.396	19.9838	19.4721	21.464	0.0317101	0.00174782	0.000991253	0.00101837	0.00338755	8.03337e-10	5.42576e-06	1.11866e-13	7.90674e-06	0.173018	0.0398041	0.0027522	0.00165483	0.00169678	0.00502903	1.74214e-08	1.99739e-05	9.51724e-12	2.72086e-05	0.193329	-4.12117	-0.173305	1.25821	2.61739	-2.96029	12.7683	9.7891	22.4686	12.3451	-6.34218	2.55426	4.37992
Chaperonin	CSUI_000320	0.0976634	1.11289	0.0976512	-1.51003	1.01522	-1.2186e-05	-1.60769	-1.01524	-2.62291	-1.60768	26.5026	26.6003	27.6155	26.6003	24.9926	26.4623	0.461019	0.00143109	0.455935	0.000106492	0.000662542	0.999709	4.90155e-07	0.000407113	4.53882e-07	1.59123e-07	0.489007	0.00229589	0.483892	0.000233266	0.00115506	0.999709	3.09955e-06	0.000750253	2.92027e-06	1.31407e-06	-6.05476	4.52668	-6.57063	13.6606	6.94999	-8.1654	37.0575	8.63144	37.8369	41.0971	0.789939	5.74081
hypothetical protein (Fragment)	CSUI_000321	1.25096	1.88931	-0.352157	-3.6004	0.638346	-1.60312	-4.85136	-2.24146	-5.48971	-3.24825	22.2205	23.4715	24.1098	21.8684	18.6201	22.0581	7.31892e-07	5.48003e-09	0.0220064	8.97792e-07	0.000375858	7.73339e-05	4.13509e-07	1.84529e-06	9.14655e-09	8.20778e-07	4.22922e-06	8.63377e-08	0.0283112	4.89383e-06	0.000698301	0.0001769	2.72227e-06	8.56437e-06	1.31378e-07	4.58243e-06	20.8215	32.7748	-4.00527	35.9295	4.13384	15.0914	40.6623	29.8126	54.5903	36.4439	12.4011	19.2545
Sag-related sequence srs13	CSUI_000322	0.133404	0.750159	-2.24282	-4.66849	0.616755	-2.37622	-4.80189	-2.99298	-5.41865	-2.42567	24.513	24.6464	25.2632	22.2702	19.8445	23.3121	0.541333	0.00607689	1.87242e-06	8.34358e-10	0.00301827	1.08589e-10	4.12591e-13	3.19517e-11	7.69296e-10	3.54893e-11	0.567018	0.00863776	8.65036e-06	1.78837e-08	0.00452884	3.22849e-09	2.74895e-11	1.14364e-09	1.68483e-08	1.25403e-09	-6.7888	-1.28478	18.8689	38.7177	-1.29912	25.6091	40.7141	32.8807	40.7845	28.23	0.643538	3.9591
SAG domain-containing protein	CSUI_000323	1.04356	1.63522	-0.470287	-3.09046	0.591657	-1.51385	-4.13402	-2.10551	-4.72568	-2.62017	27.3536	28.3972	28.9889	26.8834	24.2632	27.1772	8.76543e-05	4.47622e-08	0.00281797	1.35643e-08	0.000416249	7.20065e-08	3.39547e-08	9.86307e-08	7.06293e-09	2.28567e-07	0.000197164	4.71046e-07	0.00425252	1.78172e-07	0.000764483	6.93721e-07	3.72929e-07	8.97374e-07	1.0542e-07	1.73982e-06	14.0145	41.8945	1.81998	51.3786	7.69741	40.1018	48.1805	42.1891	55.2575	39.7559	9.74059	29.6519
SAG domain-containing protein	CSUI_000324	1.43173	2.05801	-0.705326	-1.24758	0.626279	-2.13706	-2.67931	-2.76334	-3.30559	-0.542253	23.1338	24.5656	25.1918	22.4285	21.8862	23.4412	0.000759043	3.28598e-08	0.000415173	4.01435e-08	0.04529	8.82276e-05	2.77574e-05	4.51737e-07	2.45905e-07	0.0110172	0.00130135	3.63429e-07	0.000763013	4.3022e-07	0.0553673	0.000198292	7.49504e-05	2.91154e-06	1.8364e-06	0.0149491	6.14894	27.1516	2.63771	15.5596	-4.50054	14.6058	19.4022	36.8125	36.2236	-2.36355	6.38177	15.9895
Dnaj-like molecular chaperone	CSUI_000327	0.605638	1.5794	-0.648051	-1.86087	0.973765	-1.25369	-2.4665	-2.22745	-3.44027	-1.21282	24.1368	24.7424	25.7162	23.4887	22.2759	24.0708	0.00481175	5.20178e-09	0.0439561	0.00124273	2.91632e-06	0.00141412	0.000135891	9.65059e-05	1.62581e-05	0.0498005	0.00695296	8.30982e-08	0.0538437	0.00202514	1.22641e-05	0.00227131	0.000288213	0.000214544	4.81947e-05	0.0604603	-1.41301	14.9473	-4.45586	3.6293	6.73723	2.08811	9.22684	10.8428	16.1442	-3.82203	3.78523	11.0047
Ribosomal protein	CSUI_000329	0.788041	1.38373	-0.661215	-2.5317	0.595684	-1.44926	-3.31974	-2.04494	-3.91543	-1.87049	24.8289	25.6169	26.2126	24.1677	22.2972	24.6279	0.0258306	1.17583e-06	0.0151559	0.000539376	0.026879	0.000172986	3.58765e-06	2.35636e-06	1.09102e-05	5.70431e-05	0.0328451	6.07466e-06	0.0201182	0.000962954	0.0340685	0.000354674	1.44236e-05	1.03693e-05	3.5037e-05	0.000136381	-2.34334	16.7321	-1.91992	5.27701	-2.76127	8.35702	18.9022	20.5946	15.5852	11.6599	2.97402	13.4148
hypothetical protein	CSUI_000365	1.0006	1.9019	0.659145	-1.91982	0.901298	-0.341457	-2.92043	-1.24276	-3.82172	-2.57897	24.3539	25.3545	26.2558	25.013	22.434	24.6825	0.00028089	5.31463e-07	0.000321477	0.000326786	4.21229e-05	0.00975964	2.34431e-06	4.70521e-10	1.89723e-06	1.25951e-05	0.000539347	3.28562e-06	0.000609033	0.000617504	0.000106099	0.0133823	1.03217e-05	1.10959e-08	8.7344e-06	3.93065e-05	9.30567	32.3944	7.11922	8.84991	14.2338	-1.84311	28.1046	33.2047	28.8393	21.2936	7.82955	21.8975
Proteasome subunit beta	CSUI_000376	0.608772	1.27343	-0.727746	-2.75527	0.664662	-1.33652	-3.36404	-2.00118	-4.0287	-2.02752	21.7314	22.3402	23.0049	21.0037	18.9762	21.4105	0.0434043	2.74191e-05	0.0479366	2.79083e-05	0.0578712	0.000959731	3.14935e-05	0.00162397	6.07386e-06	0.00163509	0.0532385	7.41275e-05	0.0583448	7.52844e-05	0.0694655	0.00160779	8.32302e-05	0.00257286	2.19246e-05	0.002589	-4.23632	7.65302	-4.68828	14.9551	-4.97355	3.67811	15.431	3.21408	21.0501	3.32431	2.53585	7.58104
Inhibitor of cysteine protease 1	CSUI_000389	0.258821	1.00703	-2.31382	-2.62269	0.748213	-2.57265	-2.88152	-3.32086	-3.62973	-0.308869	21.0082	21.2671	22.0153	18.6944	18.3855	20.2741	0.425707	0.000955821	0.000566383	1.12649e-06	0.0367686	2.65079e-09	9.95445e-06	4.18422e-05	6.74501e-06	0.343736	0.453333	0.00160221	0.0010063	5.86582e-06	0.0456768	4.69836e-08	3.27092e-05	0.000105618	2.39179e-05	0.370177	-6.91251	0.442089	6.35346	18.8919	-4.61142	21.077	17.5088	16.1329	24.2141	-7.22957	0.852354	4.73519
Platelet-binding protein	CSUI_000399	-0.00777135	0.36923	-1.66372	-2.72766	0.377001	-1.65595	-2.71989	-2.03295	-3.09689	-1.06394	23.7424	23.7347	24.1117	22.0787	21.0148	22.9365	0.976426	0.038206	0.000274345	4.43461e-07	0.105473	0.000695389	1.86818e-05	3.12534e-05	5.41023e-17	0.00174605	0.978727	0.0473136	0.000528892	2.86991e-06	0.121451	0.001207	5.40468e-05	8.2753e-05	1.27313e-14	0.0027505	-6.7726	-4.73441	9.2713	31.0127	-5.7525	6.2626	19.8024	17.1946	44.4055	2.93776	-0.0308605	2.60153
Mandelonitrile lyase	CSUI_000414	-0.746211	1.18533	3.05226	1.46267	1.93154	3.79847	2.20889	1.86693	0.277342	-1.58959	22.6738	21.9275	23.8591	25.726	24.1364	23.6535	0.0127877	0.0344338	4.41174e-06	0.000422248	0.00348071	7.94936e-09	1.77193e-05	0.000830976	0.440627	4.90981e-07	0.0171849	0.0429306	1.69954e-05	0.000774407	0.00515556	1.17227e-07	5.17906e-05	0.00141198	0.468365	3.10122e-06	-2.5322	-3.60052	13.2741	3.50015	0.6543	21.2721	8.62954	3.60161	-6.86631	11.7848	-3.2181	2.66487
Valyl-tRNA synthetase	CSUI_000424	0.15669	0.950177	-1.71306	-2.36966	0.793487	-1.86975	-2.52635	-2.66324	-3.31984	-0.656599	23.1983	23.355	24.1485	21.4852	20.8286	22.6065	0.57091	4.46369e-06	3.79299e-05	0.000270086	0.0151376	1.41752e-05	0.000192172	8.11688e-07	1.3772e-05	0.0183503	0.596924	1.71478e-05	9.72653e-05	0.000521864	0.0200962	4.32014e-05	0.00038856	4.54776e-06	4.22286e-05	0.0239559	-6.6737	3.22074	7.78079	7.03849	-2.9286	10.2371	7.40312	20.2621	14.372	-3.43378	0.595522	5.8539
hypothetical protein	CSUI_000447	0.722988	1.34362	-0.507828	-2.0231	0.620627	-1.23082	-2.74609	-1.85144	-3.36672	-1.51527	23.8473	24.5703	25.1909	23.3394	21.8242	23.7544	0.0159963	1.24084e-07	0.00589219	1.03298e-06	0.012188	0.000454946	1.24667e-06	6.68756e-08	2.27444e-13	1.27573e-06	0.0211449	1.08452e-06	0.00839465	5.46116e-06	0.0164409	0.000827311	6.36867e-06	6.48811e-07	1.67702e-11	6.4673e-06	-1.86208	24.4853	-0.923098	30.2024	-2.00358	7.77092	33.0993	31.9055	53.2109	24.7538	3.3769	14.4484
Peptidyl-prolyl cis-trans isomerase	CSUI_000453	0.88703	1.60325	0.256512	-2.31349	0.716221	-0.630517	-3.20052	-1.34674	-3.91674	-2.57	24.7256	25.6126	26.3289	24.9821	22.4121	24.8146	0.000187967	1.5592e-11	0.00778955	1.09477e-05	0.000123058	0.00571511	3.43275e-07	1.03081e-06	2.21451e-08	7.27624e-06	0.000381452	6.22556e-10	0.0108504	3.51265e-05	0.000264173	0.00816338	2.36697e-06	5.45228e-06	2.65357e-07	2.54346e-05	7.31301	25.2528	-3.31246	16.8875	6.45962	-0.59684	25.3479	20.1502	31.5511	18.4033	7.44807	19.5538
Phosphoglucomutase parafusin related protein	CSUI_000469	-0.128775	0.669068	-0.893243	-2.66652	0.797843	-0.764468	-2.53775	-1.56231	-3.33559	-1.77328	24.6284	24.4996	25.2975	23.7352	21.9619	24.0245	0.689213	0.000201136	0.0100448	0.000546576	0.0224434	0.0234142	0.000114639	0.000207766	5.14597e-05	0.000114579	0.71147	0.000404835	0.0137427	0.000975021	0.0288264	0.0299828	0.000248151	0.000415984	0.000125032	0.000248129	-5.78995	5.31011	-1.10177	6.09102	-2.47946	-2.58981	10.9354	9.05135	13.1621	10.5605	-0.420639	6.71506
Rap domain-containing protein	CSUI_000479	1.16166	2.69662	2.72433	1.08052	1.53497	1.56268	-0.0811385	0.0277106	-1.6161	-1.64381	17.1133	18.275	19.8099	19.8376	18.1938	18.6455	0.000250437	8.2887e-07	3.70205e-06	0.0133053	0.000650611	0.00155964	0.824888	0.805259	0.000764621	0.000755684	0.000490062	4.61596e-06	1.4835e-05	0.017835	0.00113857	0.00248053	0.839461	0.820996	0.0013099	0.00129599	8.1807	28.6527	23.645	-1.89497	6.05526	3.48568	-7.11724	-7.9755	5.3669	5.61585	7.50248	19.2269
CAAX prenyl protease	CSUI_000501	1.10715	1.92382	0.64281	-1.69133	0.816664	-0.464342	-2.79848	-1.28101	-3.61514	-2.33414	23.6785	24.7856	25.6023	24.3213	21.9872	24.075	0.000106339	6.29079e-07	0.0127292	0.000187915	0.00131521	0.0974864	4.0135e-05	0.000956198	1.89499e-05	4.66882e-05	0.000233077	3.75073e-06	0.0171188	0.000381416	0.00213381	0.112853	0.000102185	0.0016026	5.47078e-05	0.000115701	7.93448	20.9886	-2.67824	9.60441	1.59261	-5.69376	16.4979	4.4604	20.3432	16.103	7.31635	13.3964
Protein transport protein SEC23	CSUI_000529	-0.904009	-1.12903	-1.18124	-0.0507724	-0.225021	-0.277228	0.853236	-0.0522071	1.07826	1.13046	25.4963	24.5923	24.3672	24.315	25.4455	24.8398	0.000267256	9.20687e-12	0.0425188	0.893894	0.0846295	0.494468	0.0841633	0.911548	0.0323329	0.148084	0.000517209	4.02482e-10	0.0522218	0.903864	0.0989641	0.521584	0.0984709	0.919835	0.0405077	0.167089	5.5556	17.2399	-3.09208	-6.05596	-5.24071	-5.68641	-4.16175	-5.73109	-2.89054	-4.33009	-6.80288	-14.0452
hypothetical protein	CSUI_000542	0.405931	1.21331	0.83443	0.377073	0.807377	0.428499	-0.0288585	-0.378878	-0.836235	-0.457357	20.1288	20.5347	21.3421	20.9632	20.5058	20.6949	0.121401	5.25695e-07	0.00861158	0.105576	0.0111824	0.0501377	0.846412	0.170582	0.0039478	0.0604162	0.138522	3.25907e-06	0.011913	0.121544	0.0151565	0.0608297	0.859862	0.190781	0.00579157	0.0723007	-5.70908	10.6418	-1.73577	-6.25606	-2.26386	-5.36633	-8.42746	-6.43611	-0.59445	-5.40402	1.79681	8.37033
Eukaryotic translation initiation factor 3 subunit B	CSUI_000550	0.355466	0.700645	-1.40734	-1.9851	0.345179	-1.76281	-2.34056	-2.10799	-2.68574	-0.577754	24.2019	24.5573	24.9025	22.7945	22.2168	23.7322	0.0617769	9.4405e-06	0.000137702	1.66511e-05	0.0934022	2.71818e-06	9.23952e-18	7.54531e-05	5.17914e-06	0.00442263	0.0738412	3.13738e-05	0.000291648	4.91228e-05	0.10858	1.15805e-05	3.00556e-15	0.000173351	1.92413e-05	0.00643101	-4.13167	5.45415	7.35494	13.828	-4.99206	14.9508	29.7186	10.5825	16.105	-0.216687	2.25135	6.9696
Amylo-alpha	CSUI_000555	-0.0364756	0.495147	-1.47481	-2.1118	0.531623	-1.43834	-2.07533	-1.96996	-2.60695	-0.63699	21.6947	21.6582	22.1898	20.2199	19.5829	21.0691	0.877854	0.0366472	0.000229322	0.000200201	0.038336	0.000284605	0.000731139	0.000137035	0.000223939	0.025049	0.88919	0.0455311	0.000453883	0.000403246	0.0474641	0.000545156	0.00126074	0.000290346	0.000444104	0.0319209	-7.68242	-5.82064	4.329	7.77524	-5.56279	3.52124	5.50078	8.06625	9.24304	-4.86563	-0.158859	2.2678
Pyrophosphate--fructose 6-phosphate 1-phosphotransferase	CSUI_000558	0.323733	1.06767	-0.815152	-2.54789	0.743937	-1.13888	-2.87162	-1.88282	-3.61556	-1.73273	26.7102	27.034	27.7779	25.8951	24.1624	26.3159	0.288263	2.99631e-06	0.00280401	0.000120226	0.030172	0.000969908	2.97478e-06	1.03063e-05	5.42691e-06	1.0202e-05	0.313028	1.25385e-05	0.00423377	0.000258746	0.0379855	0.00162312	1.24655e-05	3.35949e-05	1.99739e-05	3.33337e-05	-5.1897	14.6153	1.30109	10.1253	-2.87661	4.15064	21.0614	17.7892	19.3195	17.0109	1.16886	11.6113
Eukaryotic translation initiation factor 3 30 kDa subunit	CSUI_000560	0.278838	0.844578	-1.56188	-2.70709	0.56574	-1.84071	-2.98593	-2.40645	-3.55167	-1.14521	21.5124	21.7912	22.3569	19.9505	18.8053	20.8832	0.377264	1.10712e-06	0.00011115	6.8922e-07	0.0955981	0.000167697	6.03064e-05	2.41455e-06	8.48293e-09	2.88488e-05	0.40412	5.78946e-06	0.00024204	4.03963e-06	0.110885	0.000345258	0.000143192	1.0547e-05	1.23021e-07	7.73309e-05	-6.51205	5.28861	10.4602	26.9459	-5.59653	10.4754	15.8218	23.1565	37.1761	8.63801	0.95604	6.44797
Ankyrin repeat-containing protein	CSUI_000578	0.624843	2.28894	-0.736176	-1.48038	1.6641	-1.36102	-2.10522	-3.02512	-3.76932	-0.744201	18.6887	19.3136	20.9777	17.9526	17.2084	18.8246	0.302714	1.46371e-06	0.183221	0.0111072	0.0249769	0.000197606	0.00093004	0.000661553	7.91988e-05	0.0915564	0.327819	7.16629e-06	0.204009	0.015062	0.0318327	0.0003986	0.00156207	0.00115425	0.000180648	0.106602	-5.99462	10.3891	-6.16102	-2.30606	-3.27647	1.59098	2.22541	4.99613	9.44733	-5.59047	1.12351	8.9858
hypothetical protein	CSUI_000584	0.432282	2.00303	1.52611	-2.04167	1.57075	1.09383	-2.47395	-0.476918	-4.0447	-3.56778	21.64	22.0723	23.643	23.1661	19.5983	22.024	0.162133	0.00138016	0.0124165	0.0054206	0.00073902	0.0111721	9.21101e-05	0.0207729	1.03454e-05	1.18723e-05	0.181976	0.00222516	0.0167287	0.00776477	0.00127163	0.0151463	0.000205972	0.0268617	3.37124e-05	3.76023e-05	-5.95359	3.9871	-1.77133	0.315113	4.92937	-1.92845	12.9208	-4.59188	23.2069	21.7966	1.5936	5.72398
Ubiquitin-activating enzyme e1 family protein	CSUI_000585	-0.319805	0.464297	-1.97681	-4.00683	0.784102	-1.65701	-3.68703	-2.44111	-4.47113	-2.03002	24.4185	24.0987	24.8828	22.4416	20.4116	23.2514	0.294007	0.0850565	1.94229e-05	0.0158105	0.041052	1.92252e-06	0.0142262	2.41795e-05	0.0131885	0.119153	0.31889	0.0994213	5.58112e-05	0.0209242	0.0505776	8.81935e-06	0.018982	6.68562e-05	0.0176827	0.13614	-6.77523	-6.35149	8.80169	-1.70395	-4.90502	6.93964	-1.72866	11.8154	-1.41106	-4.9312	-1.13154	1.8863
Thioredoxin family trp26 protein	CSUI_000587	-0.427967	0.443459	-0.512846	-0.700576	0.871426	-0.0848788	-0.272609	-0.956305	-1.14403	-0.18773	21.8653	21.4373	22.3088	21.3525	21.1647	21.6224	0.165724	0.033345	0.0164662	0.0121571	0.0243568	0.779528	0.497847	0.00146538	8.55309e-06	0.410508	0.185836	0.0416906	0.0217244	0.0164012	0.0311034	0.797113	0.524805	0.00234613	2.89909e-05	0.43778	-5.54772	-4.89799	-4.00465	-2.78458	-3.40045	-7.10867	-6.86677	1.49396	5.17906	-7.05559	-1.55411	2.45087
Tcp-1 chaperonin (Fragment)	CSUI_000616	1.33816	1.56561	0.111699	-0.368089	0.227446	-1.22646	-1.70625	-1.45391	-1.9337	-0.479789	19.736	21.0741	21.3016	19.8477	19.3679	20.2636	0.000697694	0.00174787	0.818112	0.434616	0.430432	0.0174787	0.00297786	0.0167946	0.000811779	0.461859	0.00121043	0.0027522	0.833102	0.462242	0.458012	0.0229127	0.00447246	0.0221129	0.00138297	0.489803	0.668026	0.552931	-7.44299	-7.21586	-7.63328	-3.37684	-0.706197	-2.93401	1.86995	-6.83619	4.68594	4.78517
Ras-related protein rab-1a	CSUI_000619	0.571309	1.08721	-0.322235	-3.03107	0.515897	-0.893544	-3.60238	-1.40944	-4.11827	-2.70883	22.9882	23.5595	24.0754	22.6659	19.9571	22.6514	0.00203587	2.68372e-08	0.0606694	5.14977e-05	0.00684467	0.000926032	1.7597e-06	3.35948e-06	7.94544e-06	4.55855e-05	0.00315935	3.10071e-07	0.0725644	0.000125069	0.00965041	0.00155629	8.29595e-06	1.36904e-05	2.73121e-05	0.000113221	0.728587	16.1024	-5.13939	14.3026	-1.63145	3.12129	24.9814	17.6375	20.6894	14.9338	4.57143	11.6086
Mitochondrial glycoprotein domain-containing protein	CSUI_000621	0.601064	1.64196	0.35796	-1.4371	1.0409	-0.243104	-2.03816	-1.284	-3.07906	-1.79506	27.2229	27.824	28.8649	27.5809	25.7858	27.4557	0.00479278	4.17932e-06	0.0109509	5.90848e-05	0.000140208	0.128271	1.00552e-05	8.57337e-07	3.10028e-08	3.86674e-08	0.00692917	1.62644e-05	0.0148683	0.000140593	0.000296048	0.14597	3.29513e-05	4.72977e-06	3.47407e-07	4.16824e-07	1.17758	26.6197	-1.23592	15.5091	12.2404	-5.03354	22.7186	33.4058	48.085	46.0614	4.46272	16.9123
hypothetical protein (Fragment)	CSUI_000623	1.11087	1.72643	-0.373192	-4.06154	0.615556	-1.48406	-5.17241	-2.09962	-5.78796	-3.68834	23.4193	24.5301	25.1457	23.0461	19.3577	23.0998	0.00142109	2.42199e-05	0.411537	1.22624e-05	0.000199686	0.00158064	2.78864e-07	0.00056159	1.86245e-07	1.02131e-05	0.0022815	6.69513e-05	0.438793	3.84635e-05	0.000402502	0.00251213	2.01417e-06	0.000998893	1.48619e-06	3.33601e-05	3.76108	16.3732	-6.48264	22.7382	2.53134	3.59517	39.6317	7.20593	41.2701	23.6586	5.59706	10.8781
Transmembrane protein	CSUI_000628	0.189573	0.716077	-2.99425	-3.75018	0.526504	-3.18382	-3.93975	-3.71033	-4.46626	-0.755928	22.2248	22.4144	22.9409	19.2306	18.4746	21.0602	0.368328	0.0158889	0.000185757	0.000260181	0.0975784	8.41927e-05	0.000279399	0.000109456	4.48209e-06	0.243172	0.395275	0.021018	0.000377591	0.000505729	0.112924	0.000190502	0.000536672	0.000239245	1.72065e-05	0.266681	-6.85003	-4.1675	6.33758	7.27799	-5.77071	8.18328	6.4981	9.47416	14.1216	-5.88829	0.926101	2.76518
Tetratricopeptide repeat domain containing protein	CSUI_000630	0.431806	1.07058	-0.936031	-2.7216	0.638776	-1.36784	-3.15341	-2.00661	-3.79218	-1.78557	24.8552	25.287	25.9258	23.9192	22.1336	24.4241	0.0752754	6.12148e-09	0.00026011	3.18037e-06	0.0223251	2.73631e-05	1.04191e-05	8.1941e-06	1.13959e-06	3.18117e-05	0.0886536	9.37723e-08	0.000505729	1.31118e-05	0.0286911	7.40304e-05	3.38876e-05	2.7954e-05	5.92011e-06	8.38507e-05	-4.16478	30.8756	9.40299	27.4975	-2.58767	18.2643	22.8562	23.6811	32.7745	18.2696	2.16955	19.8927
Fusaric acid resistance-like protein	CSUI_000637	1.12334	1.67879	-0.492044	-2.13083	0.555441	-1.61539	-3.25418	-2.17083	-3.80962	-1.63879	22.0132	23.1365	23.692	21.5211	19.8823	22.0519	3.755e-06	2.64253e-11	0.0196805	1.32722e-09	0.00177869	2.1585e-08	1.26499e-16	1.71561e-06	1.34321e-13	4.30799e-08	1.49915e-05	9.74213e-10	0.0255686	2.64487e-08	0.00279755	2.60622e-07	2.74328e-14	8.12967e-06	1.10044e-11	4.55946e-07	10.1489	20.5045	-4.00269	25.6738	-1.28995	18.3631	38.0023	20.8413	39.6085	19.8017	8.14233	13.06
Phosphoglycerate mutase	CSUI_000665	2.59929	3.62538	1.0798	-0.777552	1.02609	-1.51949	-3.37684	-2.54558	-4.40293	-1.85735	18.7949	21.3941	22.4202	19.8747	18.0173	20.1002	2.71209e-06	5.24706e-08	0.0964784	0.00995007	0.000103981	0.0120917	1.58333e-14	0.00109757	6.75159e-19	0.00673847	1.1559e-05	5.3192e-07	0.11178	0.0136231	0.000228633	0.0163171	1.80533e-12	0.00181371	3.24663e-16	0.00951334	15.0864	24.1983	-5.56734	-4.08954	-0.575369	-2.16164	25.1786	4.52776	33.4688	-0.666405	9.58107	13.5845
X-pro dipeptidyl-peptidase (S15 family)	CSUI_000670	0.801143	1.6892	0.112848	-2.35325	0.888056	-0.688294	-3.15439	-1.57635	-4.04245	-2.4661	23.5301	24.3313	25.2193	23.643	21.1769	23.5769	0.00103513	3.7351e-08	0.442823	3.0567e-06	5.40404e-06	0.000300959	1.80857e-07	1.65982e-07	3.30388e-09	8.10188e-10	0.00172106	4.04605e-07	0.470609	1.27267e-05	1.99229e-05	0.000573601	1.45264e-06	1.3558e-06	5.70061e-08	1.75356e-08	3.28444	20.5569	-6.69774	18.9173	11.5113	3.65429	24.4151	21.9916	31.7914	34.0577	5.6768	16.4166
Microneme protein mic6	CSUI_000673	0.659659	0.824882	-2.39726	-2.74503	0.165223	-3.05692	-3.40469	-3.22215	-3.56991	-0.347764	21.5129	22.1725	22.3377	19.1156	18.7678	20.7813	6.78768e-05	4.4031e-05	1.00945e-06	1.16753e-05	0.179333	1.81955e-06	1.04624e-05	8.07721e-08	3.41333e-06	0.0352615	0.000158815	0.000109928	5.36754e-06	3.71322e-05	0.199902	8.49059e-06	3.39537e-05	7.62235e-07	1.38537e-05	0.0439082	4.86721	7.51186	29.0771	23.1893	-7.09777	31.1114	24.3579	38.6406	29.3955	-4.76792	6.09411	7.19027
hypothetical protein (Fragment)	CSUI_000698	0.32291	0.821773	-0.692695	-1.00101	0.498863	-1.01561	-1.32392	-1.51447	-1.82278	-0.308313	20.5131	20.836	21.3349	19.8204	19.5121	20.4099	0.00781022	1.93018e-05	0.0155889	0.0463153	3.39859e-05	0.0024876	0.00878061	9.30327e-05	0.00123793	0.345575	0.0108765	5.55209e-05	0.0206582	0.0564771	8.88405e-05	0.00379173	0.0121362	0.000207783	0.0020185	0.371941	-2.47881	6.35336	-2.27642	-3.41921	4.09852	1.52314	-0.790305	10.5493	3.51403	-5.87601	3.27631	7.07576
Manganese-transporting atpase 13a1	CSUI_000700	1.2529	2.02111	-0.196343	-1.59457	0.768209	-1.44924	-2.84747	-2.21745	-3.61568	-1.39823	19.6828	20.9357	21.7039	19.4865	18.0882	19.9796	0.000467182	2.98141e-05	0.370397	0.000233097	4.87239e-06	2.39894e-07	1.45707e-06	4.1638e-15	5.0819e-08	1.61696e-05	0.000845945	7.94374e-05	0.397303	0.000460285	1.83482e-05	1.80492e-06	7.1401e-06	5.68538e-13	5.18103e-07	4.80226e-05	5.88966	15.3221	-7.20891	8.4608	4.57148	16.4512	26.6747	28.7119	34.4669	12.7186	6.48553	10.6112
Amp-binding enzyme domain-containing protein	CSUI_000711	0.876605	1.4179	-0.421408	-2.43867	0.541294	-1.29801	-3.31528	-1.83931	-3.85657	-2.01726	22.1993	23.0759	23.6172	21.7779	19.7606	22.0995	0.00783833	1.53988e-08	0.0834088	2.63296e-05	0.0621	0.0121966	4.04143e-05	3.47338e-05	1.3434e-06	8.70157e-05	0.0109143	1.97347e-07	0.0976616	7.17433e-05	0.0741873	0.0164505	0.000102778	9.04748e-05	6.71091e-06	0.000195887	-1.29145	9.78925	-5.64175	12.581	-5.01346	-1.86452	11.9244	10.8915	18.8206	9.295	3.7173	8.71023
hypothetical protein	CSUI_000720	-0.506803	-0.799654	-4.15668	-6.01076	-0.292852	-3.64988	-5.50396	-3.35703	-5.21111	-1.85408	27.6645	27.1577	26.8649	23.5079	21.6538	25.3809	0.00101144	0.000152626	8.43217e-09	1.82327e-06	0.0937222	4.14938e-09	1.18208e-06	5.5841e-06	3.93337e-06	0.00433712	0.00168675	0.00031856	1.2271e-07	8.49567e-06	0.108886	6.87007e-08	6.09787e-06	2.04707e-05	1.5559e-05	0.00631996	-0.959706	1.26038	26.3618	22.9421	-5.89082	25.3209	22.0392	17.708	19.2054	0.708783	-4.03118	-5.05607
Ribosomal protein rpl34	CSUI_000724	1.4173	2.33214	-0.443906	-2.94648	0.914839	-1.86121	-4.36378	-2.77605	-5.27862	-2.50257	21.2877	22.705	23.6199	20.8438	18.3412	21.3595	0.000112418	9.34893e-07	0.0245546	2.99143e-05	0.0096339	0.000135502	4.03683e-06	1.25821e-05	4.49935e-06	1.98629e-06	0.000244271	5.04879e-06	0.0313415	7.96468e-05	0.013223	0.000287685	1.58369e-05	3.92769e-05	1.72548e-05	9.06789e-06	13.3893	32.7172	-3.55062	19.6481	-1.01167	12.9074	29.0598	23.456	28.5394	30.6462	9.102	19.2879
Heat shock protein 90	CSUI_000737	0.890593	1.61123	0.354667	-1.74028	0.720634	-0.535926	-2.63088	-1.25656	-3.35151	-2.09495	29.1779	30.0685	30.7892	29.5326	27.4376	29.4019	0.000456431	3.40434e-07	0.0105799	0.000365999	0.000126755	0.0107612	6.15045e-06	2.86326e-06	2.16902e-06	3.15717e-05	0.000829874	2.35767e-06	0.0144194	0.000681933	0.000271268	0.014643	2.21432e-05	1.20777e-05	9.73595e-06	8.3377e-05	6.32236	25.4073	-1.9856	7.27338	8.72733	-1.39619	20.1061	20.6822	23.3593	14.8975	6.93896	19.4024
Dense-granule antigen dg32	CSUI_000780	0.478688	0.525594	-1.73617	-4.79582	0.0469062	-2.21486	-5.27451	-2.26176	-5.32141	-3.05965	26.1354	26.614	26.6609	24.3992	21.3395	25.0298	0.00996781	0.00534136	3.60822e-05	1.37232e-05	0.672619	6.6444e-11	1.63306e-06	3.62154e-10	1.72279e-06	1.28422e-05	0.0136457	0.00765721	9.34272e-05	4.21138e-05	0.695574	2.13006e-09	7.82907e-06	8.80705e-09	8.15323e-06	3.99422e-05	-2.43217	-1.87575	16.2224	24.8217	-8.2062	33.8146	35.5385	34.0633	35.3482	24.0431	3.40299	3.81079
Microneme protein mic12	CSUI_000791	0.466307	0.392387	-2.26575	-2.51631	-0.0739195	-2.73205	-2.98262	-2.65813	-2.9087	-0.250565	23.3157	23.782	23.7081	21.0499	20.7994	22.5326	0.0234595	0.045903	1.16308e-05	5.55369e-09	0.593175	7.37555e-05	5.91499e-08	8.45215e-05	1.62609e-10	0.358373	0.0300303	0.0560423	3.70178e-05	8.70169e-08	0.618391	0.000170127	5.87754e-07	0.000191128	4.51873e-09	0.385153	-4.01043	-5.44364	15.0387	26.1572	-7.96433	12.2726	28.5093	12.6091	28.5977	-6.96295	2.71446	2.27502
hypothetical protein (Fragment)	CSUI_000803	0.201922	0.393458	-1.27413	-4.57836	0.191536	-1.47605	-4.78028	-1.66759	-4.97182	-3.30423	22.9428	23.1447	23.3362	21.6686	18.3644	21.8914	0.521699	0.1848	0.000540298	0.00065473	0.537759	1.22721e-05	0.000226495	1.89702e-05	0.000389817	0.00180999	0.547906	0.205685	0.000964134	0.00114397	0.563434	3.84831e-05	0.000449012	5.47521e-05	0.00072181	0.00284071	-7.50989	-7.3966	-0.960438	6.99715	-8.05211	1.54833	10.615	3.08908	8.83453	3.253	0.655583	1.35136
Ribosomal l1p l10e family protein	CSUI_000820	2.01474	3.67638	0.709534	-1.46127	1.66165	-1.3052	-3.476	-2.96685	-5.13765	-2.1708	18.8722	20.8869	22.5485	19.5817	17.4109	19.8616	2.25494e-05	5.9914e-06	0.223713	0.000648349	4.93327e-06	0.0597846	1.24109e-08	0.00167648	2.93055e-11	0.00510906	6.32343e-05	2.16765e-05	0.24649	0.00113551	1.85144e-05	0.0716146	1.66988e-07	0.00264884	1.06268e-09	0.00734801	13.647	22.1463	-6.08411	4.88057	13.025	-4.34486	31.4062	3.66088	43.7942	0.474291	9.57694	13.7954
Transmembrane protein	CSUI_000839	0.331146	0.838936	-0.0539703	-1.09282	0.507789	-0.385116	-1.42397	-0.892906	-1.93176	-1.03885	21.297	21.6282	22.136	21.2431	20.2042	21.3023	0.118629	0.000131378	0.816125	0.00127357	0.00102256	0.02261	2.97193e-07	0.00140536	1.4358e-07	0.000217096	0.135597	0.0002797	0.831384	0.00207142	0.00170272	0.0290302	2.11516e-06	0.00225985	1.22248e-06	0.000432706	-5.03429	4.37145	-6.88625	2.78707	0.532553	-3.83156	15.4595	2.70042	18.637	6.3199	1.80276	6.36653
Peptidyl-prolyl cis-trans isomerase	CSUI_000845	0.297882	0.769176	-0.126803	-0.663477	0.471294	-0.424685	-0.96136	-0.895979	-1.43265	-0.536675	26.6345	26.9323	27.4036	26.5077	25.971	26.6921	0.0292846	7.32739e-08	0.115928	0.0027786	0.00416681	0.000565311	0.000162847	4.42384e-07	4.58651e-06	0.00135069	0.0369398	7.0348e-07	0.132674	0.00419769	0.00608865	0.00100488	0.000337346	2.86462e-06	1.75101e-05	0.00218401	-3.18163	12.6011	-6.01674	1.04529	-0.121968	2.06491	7.12078	17.3513	15.4464	2.37813	2.79254	10.7368
Emp24 gp25l p24 family protein	CSUI_000857	1.2294	2.159	0.596386	-3.23059	0.929596	-0.633018	-4.45999	-1.56261	-5.38959	-3.82698	24.2856	25.515	26.4446	24.882	21.055	24.4364	2.36985e-05	2.82605e-07	0.00678345	0.000364211	1.36513e-05	0.00111307	3.17314e-05	2.77594e-11	7.17701e-06	3.0658e-05	6.5773e-05	2.03226e-06	0.00957195	0.000679257	4.19513e-05	0.00183657	8.37189e-05	1.01662e-09	2.51514e-05	8.12942e-05	12.8821	27.2414	-1.73865	9.35971	8.75609	0.851059	19.6857	23.5065	26.6707	19.7048	8.96387	15.7882
Dihydrolipoamide acetyltransferase component of pyruvate dehydrogenase complex	CSUI_000862	0.821024	1.86349	0.65178	-1.84374	1.04247	-0.169245	-2.66476	-1.21171	-3.70723	-2.49551	26.7559	27.5769	28.6194	27.4077	24.9121	27.0541	0.00265368	6.8457e-06	0.0239285	0.000127416	1.14216e-05	0.138033	2.58341e-08	2.24664e-05	2.02612e-08	4.0196e-10	0.00402167	2.42051e-05	0.0305989	0.000272577	3.64675e-05	0.156435	3.00131e-07	6.30496e-05	2.48436e-07	9.56059e-09	2.54086	23.2671	-2.36733	12.0762	20.6995	-5.63185	44.2372	18.5597	47.2611	57.6438	5.04934	15.1864
Transmembrane protein	CSUI_000868	0.811083	1.7394	0.0509797	-2.72479	0.928316	-0.760104	-3.53588	-1.68842	-4.46419	-2.77577	22.7693	23.5804	24.5087	22.8203	20.0445	22.7447	0.0102583	2.04605e-05	0.793339	7.3707e-05	0.000112659	0.000314375	6.14408e-07	8.19362e-08	6.84182e-07	5.27625e-06	0.0140122	5.83832e-05	0.809888	0.000170081	0.000244748	0.000596703	3.68113e-06	7.70591e-07	4.01862e-06	1.95371e-05	-0.960234	18.5929	-7.46778	15.1436	9.27981	6.97996	36.1552	27.777	36.041	26.477	3.75893	11.8247
hypothetical protein	CSUI_000872	0.675766	1.16195	-0.549191	-2.336	0.486182	-1.22496	-3.01176	-1.71114	-3.49795	-1.78681	21.5779	22.2537	22.7399	21.0288	19.2419	21.3618	0.000396805	2.83572e-08	0.0733995	5.15955e-07	0.00108599	0.000692754	1.76766e-13	0.000181178	8.34036e-11	0.000249241	0.000733523	3.23998e-07	0.0866011	3.21672e-06	0.00179699	0.0012028	1.33906e-11	0.000369778	2.57666e-09	0.000487896	0.57509	7.95803	-5.11713	18.2061	-2.04985	2.36504	25.0016	7.16144	26.0751	6.9078	4.6774	8.13137
Reactive oxygen species modulator 1	CSUI_000879	1.27784	2.54421	1.24934	-2.55993	1.26638	-0.0284962	-3.83777	-1.29487	-5.10415	-3.80927	21.9062	23.1841	24.4504	23.1556	19.3463	22.4085	0.000343266	5.06097e-06	0.000250939	5.30088e-05	3.58501e-05	0.848483	2.25547e-06	6.16214e-10	1.1065e-08	2.53695e-08	0.000645009	1.89039e-05	0.000490785	0.000128232	9.29011e-05	0.861728	1.00372e-05	1.38242e-08	1.5413e-07	2.95763e-07	9.53247	27.5566	10.1133	17.2223	16.7958	-7.48904	32.1419	30.1732	55.4131	49.5647	7.56863	15.975
Acetyl-CoA carboxylase	CSUI_000883	0.564256	1.25886	0.557044	-1.53149	0.694607	-0.00721243	-2.09575	-0.701819	-2.79035	-2.08853	24.1451	24.7094	25.404	24.7021	22.6136	24.314	0.00648833	2.09028e-05	0.00104622	0.00073906	0.000151786	0.946717	5.07656e-05	3.6631e-08	3.97787e-06	2.68204e-05	0.00918012	5.93848e-05	0.00173638	0.00127163	0.000317106	0.951794	0.000123808	3.97975e-07	1.56958e-05	7.27935e-05	-0.251772	15.2676	3.06487	5.67028	7.89085	-7.61623	14.3484	14.8612	23.6191	16.842	4.10976	11.0768
Beta-ketoacyl-[acyl-carrier-protein] synthase I	CSUI_000890	0.477959	1.57966	0.536288	-2.69555	1.1017	0.058329	-3.17351	-1.04337	-4.27521	-3.23184	21.8201	22.2981	23.3998	22.3564	19.1246	21.7998	0.178476	0.000928574	0.0687777	2.18378e-11	1.73308e-05	0.791983	1.06296e-05	3.21336e-05	1.48791e-07	4.3578e-08	0.198987	0.00155985	0.0815481	8.24319e-10	5.0843e-05	0.808653	3.43724e-05	8.45179e-05	1.25316e-06	4.59897e-07	-6.18249	3.43372	-5.91059	23.1816	2.60497	-8.14792	19.3863	1.84048	31.2643	25.8373	1.52009	5.59511
CCT-theta	CSUI_000902	0.720184	1.6718	-0.168911	-2.66821	0.951613	-0.889096	-3.38839	-1.84071	-4.34001	-2.4993	24.6912	25.4114	26.363	24.5223	22.023	24.6023	0.0521451	3.07395e-07	0.327802	0.000473271	0.0123416	0.00968035	4.33377e-05	4.20103e-08	1.61654e-05	0.000135898	0.063099	2.16961e-06	0.353775	0.000855849	0.0166319	0.0132818	0.000108565	4.46764e-07	4.80226e-05	0.000288213	-4.09207	20.673	-7.44265	7.93242	-2.05001	-1.64917	17.0078	22.2309	21.3937	12.5523	2.44443	12.8734
Family chaperone	CSUI_000906	0.232897	0.870024	-1.70068	-3.33373	0.637127	-1.93358	-3.56662	-2.5707	-4.20375	-1.63305	24.327	24.5599	25.197	22.6263	20.9933	23.542	0.352258	4.4611e-06	3.84175e-06	2.31945e-06	0.0312846	0.000259907	1.29259e-11	1.91275e-09	8.04335e-08	0.000195573	0.378913	1.71438e-05	1.52511e-05	1.0249e-05	0.0393101	0.000505464	5.25588e-10	3.57952e-08	7.59688e-07	0.000394931	-6.16902	4.8611	12.6508	20.0163	-3.80134	6.81629	29.8388	26.0656	25.5197	7.41953	1.00338	6.6972
Cytoadherence-linked asexual protein	CSUI_000919	0.053988	0.0690088	-2.19692	-2.49437	0.0150207	-2.25091	-2.54836	-2.26593	-2.56338	-0.297448	26.3294	26.3834	26.3984	24.1325	23.835	25.4157	0.799306	0.552145	8.03213e-06	1.01778e-06	0.903835	2.58156e-06	1.52611e-05	2.41345e-06	1.32917e-06	0.0776297	0.815453	0.57796	2.75373e-05	5.40072e-06	0.913165	1.1151e-05	4.57792e-05	1.0547e-05	6.67837e-06	0.0912417	-6.30098	-7.26187	23.8682	32.8421	-7.36151	28.6842	21.228	28.8743	31.3407	-4.98605	0.266352	0.63069
CTP synthase	CSUI_000935	-2.36642	-2.07	-2.90722	-0.820205	0.296417	-0.540803	1.54622	-0.83722	1.2498	2.08702	28.1343	25.7679	26.0643	25.2271	27.3141	26.5029	0.000229961	0.000867128	3.27923e-05	0.0374349	0.0567234	0.261692	0.0128026	0.15816	0.0318705	0.00248517	0.000454881	0.00146688	8.60662e-05	0.0464367	0.0681988	0.285774	0.0172029	0.177842	0.0399782	0.00378855	7.30373	4.73602	14.4437	-3.16537	-4.59964	-5.18475	-1.22631	-4.54866	-2.77765	2.71032	-8.03763	-6.25613
T-complex protein epsilon subunit (Tcp-1-epsilon)	CSUI_000948	-0.55211	0.0479933	-1.93045	-4.63158	0.600103	-1.37834	-4.07947	-1.97844	-4.67957	-2.70113	22.5675	22.0154	22.6155	20.637	17.9359	21.1581	0.164621	0.887569	0.000255037	4.44459e-06	0.0990666	0.00116225	1.76365e-05	4.6072e-06	2.82135e-07	3.20725e-05	0.184675	0.89829	0.000497479	1.70982e-05	0.114551	0.0019086	5.15893e-05	1.7577e-05	2.03068e-06	8.43771e-05	-6.24195	-7.98706	2.24989	16.3474	-6.42083	-1.24158	11.1374	5.09037	17.0923	7.84471	-1.52188	0.14371
Adp ribosylation factor	CSUI_000951	0.101558	0.718364	-0.586314	-1.78358	0.616806	-0.687872	-1.88514	-1.30468	-2.50195	-1.19727	24.3207	24.4222	25.039	23.7344	22.5371	24.0107	0.746046	0.000139672	0.0983135	0.00426301	0.0414489	0.000749546	8.15008e-06	0.00200112	0.000307821	0.00159074	0.765494	0.000295141	0.113739	0.00621935	0.0510212	0.00128706	2.78381e-05	0.00310979	0.000585268	0.00252593	-5.8133	10.9814	-4.5455	1.45778	-3.48115	5.72106	23.6948	3.38823	9.34201	4.01024	0.339915	8.61285
Aspartate--tRNA ligase	CSUI_000954	0.372796	0.742512	-0.759637	-1.53502	0.369716	-1.13243	-1.90781	-1.50215	-2.27753	-0.775379	24.5774	24.9502	25.3199	23.8178	23.0424	24.3415	0.00150618	7.9002e-05	0.00152035	3.91679e-08	0.0223782	0.000304141	5.02349e-13	0.00021752	6.77599e-07	0.00313298	0.00240659	0.000180269	0.00242606	4.21808e-07	0.0287494	0.000578967	3.26822e-11	0.000433395	3.99054e-06	0.00468697	2.39665	12.831	3.87006	38.0097	-3.14881	9.74254	49.862	11.3012	36.8831	1.91878	5.14511	9.09095
Dolichyl-diphosphooligosaccharide--protein glycosyltransferase subunit 1	CSUI_000956	0.0901655	0.505122	-1.36294	-3.09489	0.414957	-1.45311	-3.18505	-1.86806	-3.60001	-1.73195	20.0166	20.1068	20.5217	18.6537	16.9217	19.2436	0.769887	0.158357	0.0212941	0.000255413	0.0026824	0.000200162	4.611e-06	6.19896e-05	2.66342e-06	2.62496e-05	0.788057	0.178044	0.0274939	0.000498126	0.00406124	0.00040324	1.75835e-05	0.000146591	1.13955e-05	7.1578e-05	-6.48934	-5.75508	-2.65425	7.49652	-3.2336	4.7142	14.7447	10.8795	17.6863	10.2783	0.304657	1.58018
Rna recognition motif-containing protein	CSUI_000967	0.371314	0.943985	-0.999091	-3.95411	0.572671	-1.37041	-4.32542	-1.94308	-4.89809	-2.95502	22.7502	23.1215	23.6942	21.7511	18.7961	22.0237	0.0316224	4.03894e-05	0.0165557	1.21848e-08	0.00015147	0.00147781	2.21067e-14	0.000183845	1.01218e-14	1.07602e-05	0.0397075	0.000102739	0.0218295	1.65762e-07	0.000316564	0.002365	2.42079e-12	0.000374049	1.27213e-12	3.46658e-05	-4.69244	3.13849	-2.72474	30.0861	-0.826497	2.05465	35.9018	8.28235	38.4052	17.5629	2.39922	5.78154
Amp-binding enzyme domain-containing protein	CSUI_000974	0.818225	1.46662	-0.0785576	-1.93126	0.648398	-0.896783	-2.74948	-1.54518	-3.39788	-1.8527	20.9834	21.8017	22.45	20.9049	19.0522	21.0384	0.00392348	1.67311e-08	0.510086	9.0535e-08	0.00384534	0.00113211	2.37269e-06	3.81531e-10	1.43249e-14	6.84854e-20	0.00575895	2.11724e-07	0.536728	8.34431e-07	0.00565402	0.00186465	1.04011e-05	9.19332e-09	1.68363e-12	4.73405e-17	1.14747	24.1535	-7.85758	29.2713	0.0854406	4.02964	29.9055	26.829	49.9455	33.861	4.60747	14.2836
M28 family protein	CSUI_000983	0.634985	1.6599	0.864321	-0.532593	1.02492	0.229336	-1.16758	-0.795582	-2.1925	-1.39691	18.8661	19.5011	20.526	19.7305	18.3335	19.3915	0.00572467	7.55233e-07	0.0066599	0.0410881	1.4565e-06	0.116677	0.000845443	0.00193135	8.91416e-06	0.00103549	0.00817387	4.32989e-06	0.00940961	0.0506164	7.1401e-06	0.133477	0.0014337	0.00301153	2.99667e-05	0.00172141	-0.906681	20.0509	-0.778025	-4.64178	10.4266	-6.65621	4.46736	1.3417	20.7235	4.91897	3.96847	12.2615
Alveolin domain containing intermediate filament imc7	CSUI_000999	2.40346	4.82479	4.49641	1.46365	2.42133	2.09295	-0.939812	-0.328379	-3.36114	-3.03276	21.8203	24.2237	26.6451	26.3167	23.2839	24.4579	3.22721e-05	2.75588e-09	3.62106e-12	0.000114943	2.63435e-06	1.06314e-05	0.00349335	0.0027814	7.38606e-07	4.65134e-07	8.48016e-05	4.86125e-08	1.82872e-10	0.000248636	1.13149e-05	3.43724e-05	0.00517291	0.00420136	4.26134e-06	2.97671e-06	19.2738	54.9609	55.4452	12.536	27.8008	21.9589	0.922904	-3.02452	34.7884	33.1818	11.6722	41.1553
Spfh domain band 7 family protein	CSUI_001001	0.862443	1.77554	0.629126	-1.30222	0.913096	-0.233317	-2.16466	-1.14641	-3.07775	-1.93134	23.4587	24.3211	25.2342	24.0878	22.1564	23.8502	0.00450481	1.39293e-05	0.00393173	0.000452175	1.04056e-05	0.0416036	8.48881e-11	1.99622e-13	1.98511e-11	5.84924e-09	0.00654192	4.2581e-05	0.00576877	0.000822407	3.3859e-05	0.0512058	2.60795e-09	1.50192e-11	7.64995e-10	9.06059e-08	1.17907	18.9601	0.536395	7.22504	15.6185	-4.61597	39.0251	30.1045	46.537	36.3857	4.53434	12.7664
SAG domain-containing protein	CSUI_001005	1.58998	2.82022	0.582662	-1.51722	1.23024	-1.00731	-3.1072	-2.23756	-4.33744	-2.09988	19.9951	21.5851	22.8153	20.5778	18.4779	20.6901	3.12606e-05	7.63941e-18	0.00062707	1.60897e-05	0.000150835	0.00231951	5.576e-06	2.49486e-07	1.16024e-08	7.48927e-11	8.2753e-05	2.64037e-15	0.00110138	4.7866e-05	0.000315415	0.00356006	2.04614e-05	1.85563e-06	1.60423e-07	2.36661e-09	13.2634	37.2488	1.08472	14.6589	8.24971	1.48075	20.1572	26.9637	35.8761	31.213	9.90089	28.779
SAG domain-containing protein	CSUI_001006	1.15577	2.05149	-0.693059	-1.18388	0.895715	-1.84883	-2.33965	-2.74455	-3.23537	-0.49082	20.7252	21.881	22.7767	20.0321	19.5413	20.9848	0.00404297	0.00103128	0.0427771	0.0128172	0.137503	0.000119647	0.000682992	0.000285358	0.000109874	0.166055	0.00592098	0.00171544	0.0525217	0.0172204	0.155866	0.000257851	0.00118735	0.00054622	0.000239875	0.186189	-2.33905	0.588132	-5.73332	-3.51434	-6.04033	1.95409	1.76617	5.16805	6.34211	-6.76628	3.45391	4.7161
Glideosome-associated protein with multiple-membrane spans gapm2b	CSUI_001007	-0.00736998	0.947665	-2.31948	-2.59469	0.955035	-2.31211	-2.58732	-3.26715	-3.54236	-0.275209	21.9147	21.9073	22.8624	19.5952	19.32	21.1181	0.980058	2.13273e-05	0.000529752	0.000128786	0.00824454	6.99369e-05	0.000552877	9.74604e-05	6.0961e-06	0.661125	0.981833	6.03166e-05	0.000947643	0.000274763	0.0114467	0.000162877	0.000985307	0.000216405	2.19905e-05	0.684712	-6.76769	1.2223	4.12972	7.79983	-2.13442	7.56725	4.03015	9.60557	13.4224	-6.39922	-0.0258794	5.17119
60s ribosomal protein l23	CSUI_001009	1.1806	1.85437	0.256465	-2.45003	0.673767	-0.924138	-3.63064	-1.59791	-4.3044	-2.7065	24.6278	25.8084	26.4821	24.8842	22.1777	24.7954	0.00172083	2.30364e-07	0.300533	0.00143659	0.0046979	0.000661657	1.95979e-05	0.000186198	4.28009e-05	1.71891e-05	0.0027131	1.75108e-06	0.325521	0.00230371	0.00680444	0.00115425	5.62263e-05	0.000378348	0.000107464	5.04944e-05	3.33622	30.9516	-5.84553	3.71373	0.49487	5.60227	17.2213	9.95208	14.0071	17.8243	5.49994	22.6917
Phosphoglycerate kinase	CSUI_001020	0.44941	1.2692	-0.280542	-2.20698	0.819793	-0.729952	-2.65639	-1.54975	-3.47619	-1.92644	27.9111	28.3605	29.1803	27.6305	25.7041	27.7573	0.095383	1.7719e-08	0.169126	0.000166234	0.011227	0.00353834	9.89792e-06	0.000236536	1.7412e-05	1.01813e-06	0.110673	2.22696e-07	0.189421	0.000342827	0.0152151	0.00523323	3.25613e-05	0.000465993	5.10542e-05	5.40072e-06	-4.39576	34.0384	-5.77903	11.4858	-1.13992	1.53616	24.0889	10.2154	20.4539	31.8702	1.99368	21.766
Transketolase	CSUI_001025	0.402075	1.18718	-0.822658	-3.9262	0.785109	-1.22473	-4.32828	-2.00984	-5.11339	-3.10354	24.4749	24.877	25.6621	23.6523	20.5487	23.8427	0.143693	2.10308e-08	0.00733678	5.94947e-06	0.0131582	0.000721377	1.62609e-09	3.87043e-05	6.9617e-07	3.93198e-07	0.162482	2.54766e-07	0.0102858	2.15671e-05	0.0176464	0.00124546	3.10246e-08	9.89488e-05	4.06743e-06	2.62642e-06	-5.41265	17.3754	-0.900285	24.3446	-2.13796	5.17568	45.1713	16.5364	32.9075	31.6579	1.6868	11.672
Mitochondrial p5cdh	CSUI_001036	0.796146	1.90553	0.161185	-2.58134	1.10939	-0.634962	-3.37749	-1.74435	-4.48688	-2.74253	24.5429	25.3391	26.4485	24.7041	21.9616	24.5992	0.00123079	2.09889e-05	0.379456	1.45431e-05	7.42733e-05	1.65482e-05	2.45605e-09	2.42361e-05	1.68253e-07	5.35075e-16	0.00200805	5.95835e-05	0.40635	4.40916e-05	0.000171195	4.88842e-05	4.39546e-08	6.69785e-05	1.37132e-06	1.00304e-13	4.53076	21.2832	-6.92921	23.0119	13.7676	10.0444	52.0896	19.9703	44.5381	53.2011	5.79339	12.6526
Fad malate-dehydrogenase (Mdh-fad)	CSUI_001039	1.06012	1.95983	0.758503	-1.63205	0.899715	-0.301613	-2.69216	-1.20133	-3.59188	-2.39055	26.0926	27.1527	28.0524	26.8511	24.4605	26.5221	0.000273643	6.96994e-07	7.16342e-05	6.80749e-05	2.82568e-06	0.0175813	2.79199e-08	1.10214e-06	2.31434e-08	6.4595e-07	0.000527723	4.07009e-06	0.00016624	0.00015911	1.19465e-05	0.0230335	3.20573e-07	5.7716e-06	2.74054e-07	3.83273e-06	9.34858	31.7996	12.1727	14.4302	21.0305	-2.83458	42.2826	29.2488	44.9579	34.4681	7.8244	21.2413
Heat shock protein	CSUI_001046	0.261145	0.898198	-0.326341	-1.31834	0.637053	-0.587486	-1.57949	-1.22454	-2.21654	-0.992004	22.1807	22.4418	23.0789	21.8543	20.8623	22.0832	0.111279	0.000794663	0.0943822	7.07417e-06	0.0207405	0.00164625	1.05167e-09	0.00353214	1.61682e-05	0.000160559	0.127631	0.00135695	0.109615	2.48692e-05	0.0268261	0.00260406	2.19461e-08	0.00522544	4.80226e-05	0.000333158	-5.70923	4.0131	-5.82002	15.5394	-3.14352	0.529916	24.4367	1.53836	19.3197	7.99246	1.82799	5.9165
Aminotransferase	CSUI_001049	0.364998	1.00984	-0.179954	-1.54599	0.644847	-0.544952	-1.91099	-1.1898	-2.55584	-1.36604	24.6667	25.0317	25.6765	24.4867	23.1207	24.5965	0.166698	2.62175e-07	0.337695	0.000745241	0.0213401	0.0156138	0.000277629	0.000173365	3.82686e-05	5.37021e-05	0.186835	1.9254e-06	0.363956	0.00128067	0.0275501	0.0206863	0.000533994	0.00035534	9.79974e-05	0.000129682	-4.71604	32.8734	-6.09555	6.41488	-2.2028	-1.75173	10.1308	11.3479	18.9143	20.5751	1.58358	21.3461
Aaa family protein	CSUI_001050	0.744821	1.62169	0.266522	-1.44893	0.876872	-0.478298	-2.19375	-1.35517	-3.07062	-1.71545	25.5643	26.3091	27.186	25.8308	24.1153	25.7989	0.00116346	1.60692e-08	0.0884487	4.10234e-06	8.27739e-06	6.40241e-05	2.40389e-07	2.05308e-07	3.42412e-10	4.93211e-06	0.00191031	2.04282e-07	0.103212	1.60324e-05	2.8212e-05	0.000150854	1.80618e-06	1.60022e-06	8.39706e-09	1.85144e-05	3.28828	23.1179	-5.11369	17.6213	12.8382	4.23187	22.8494	22.9708	33.9811	18.337	5.64091	18.2789
hypothetical protein	CSUI_001058	1.15056	2.12874	0.429216	-2.90484	0.978179	-0.721344	-4.0554	-1.69952	-5.03358	-3.33406	21.5469	22.6974	23.6756	21.9761	18.642	21.7076	0.000403925	9.76988e-06	0.0158913	8.08049e-05	2.9743e-08	0.000577796	1.00284e-06	7.07185e-07	1.8852e-07	4.58217e-06	0.000745066	3.22552e-05	0.0210187	0.000184003	3.36702e-07	0.00102361	5.34782e-06	4.12307e-06	1.50327e-06	1.74996e-05	8.47099	23.234	-2.52793	14.5401	24.8907	6.58955	33.7189	31.538	41.1516	26.6818	7.32303	14.35
Guanine nucleotide-binding protein	CSUI_001078	0.653535	0.90289	-0.337756	-1.37864	0.249355	-0.99129	-2.03217	-1.24065	-2.28153	-1.04088	27.2502	27.9038	28.1531	26.9125	25.8716	27.2226	0.00319394	8.51207e-09	0.0214008	0.000372813	0.170563	0.000110299	0.00016621	0.000133349	1.20902e-05	0.00157766	0.00477107	1.23224e-07	0.027622	0.000693111	0.190779	0.000240613	0.000342827	0.000283513	3.80527e-05	0.00250775	1.15444	15.6097	-3.16207	6.29472	-5.35143	7.84569	8.32399	9.09299	14.9958	2.99504	4.70669	12.8896
Dead (Asp-glu-ala-asp) box polypeptide ddx39	CSUI_001080	0.179642	1.26779	-0.913974	-2.40487	1.08815	-1.09362	-2.58451	-2.18177	-3.67267	-1.4909	25.8195	25.9991	27.0873	24.9055	23.4146	25.4425	0.435149	7.65929e-11	0.000828602	0.000143899	0.00271241	0.00021939	1.75349e-05	4.16965e-06	5.31001e-06	3.5026e-05	0.462764	2.40658e-09	0.0014086	0.000302744	0.0041033	0.000436412	5.13739e-05	1.62403e-05	1.96417e-05	9.11286e-05	-6.07341	14.1958	2.03064	8.93852	1.17251	5.02384	13.1596	18.5934	17.3888	10.926	0.833277	11.6942
histone h2a	CSUI_001093	0.197126	0.89524	-0.19263	-1.64965	0.698115	-0.389755	-1.84678	-1.08787	-2.54489	-1.45702	21.7609	21.958	22.6562	21.5683	20.1113	21.6108	0.444261	0.0139448	0.301356	0.00789227	0.00482981	0.00843892	4.06347e-05	0.000308043	4.09487e-05	0.00179676	0.47191	0.018629	0.326381	0.0109825	0.00697724	0.0116873	0.00010322	0.000585589	0.000103803	0.00282275	-5.81225	-1.9526	-6.35537	-0.447147	-0.395404	-2.7161	9.78405	5.73392	11.4071	2.59753	0.816974	3.36956
Ribosomal protein rpl37a	CSUI_001094	1.32425	2.0753	0.363766	-2.95419	0.751047	-0.960487	-4.27845	-1.71153	-5.02949	-3.31796	20.5055	21.8297	22.5808	20.8693	17.5513	20.6671	9.94742e-05	4.98657e-06	0.247994	0.00014154	0.0209341	0.0122684	1.06144e-05	0.000128984	1.0351e-06	1.41854e-10	0.00022039	1.86701e-05	0.271647	0.000298406	0.0270576	0.0165394	3.43724e-05	0.000275132	5.46713e-06	3.99214e-09	5.62527	14.15	-6.82337	11.0762	-3.68862	-2.62578	19.8326	7.55691	26.8619	29.0023	6.48238	10.2317
Elongation factor 1-gamma	CSUI_001097	0.37921	1.04359	-0.870854	-2.67792	0.664383	-1.25006	-3.05713	-1.91445	-3.72151	-1.80707	25.266	25.6452	26.3096	24.3952	22.5881	24.8413	0.171904	2.44265e-06	0.000678862	1.66143e-05	0.0561765	0.00152739	1.4291e-12	1.04348e-05	4.89198e-06	0.000148488	0.192163	1.06487e-05	0.00118165	4.90533e-05	0.0676	0.002436	7.90295e-11	3.39092e-05	1.83969e-05	0.000310979	-5.48201	12.0055	3.05354	18.0834	-4.41281	2.79046	38.2437	17.9737	21.8482	10.9018	1.55024	9.48113
Apical membrane antigen 1 domain-containing protein	CSUI_001098	0.662566	1.50496	-0.323428	-1.52314	0.842391	-0.985995	-2.18571	-1.82839	-3.0281	-1.19971	20.7977	21.4602	22.3026	20.4742	19.2745	20.8618	0.0549401	0.0226878	0.727241	0.00741747	0.162657	0.299791	0.00090233	0.160817	0.00172991	0.316458	0.0662276	0.029118	0.747934	0.0103818	0.182508	0.324781	0.00152084	0.180664	0.00272624	0.342	-5.8372	-3.82246	-7.25713	-2.47436	-6.57739	-6.65094	1.78461	-5.70402	2.43476	-6.45598	2.00204	2.99836
Proline dehydrogenase	CSUI_001107	0.646403	1.17713	-0.0293547	-0.80907	0.530723	-0.675758	-1.45547	-1.20648	-1.9862	-0.779716	23.4308	24.0772	24.6079	23.4014	22.6217	23.6278	0.000464627	3.17829e-05	0.728018	0.00830294	0.00393174	1.01846e-05	0.000965819	2.7607e-06	9.39356e-06	0.00778334	0.00084256	8.38348e-05	0.748664	0.0115191	0.00576877	3.32866e-05	0.00161725	1.17231e-05	3.12814e-05	0.0108432	7.66293	18.4271	-7.8875	-0.606235	0.647439	14.145	5.70998	25.084	24.777	-0.421458	6.95589	11.3355
Translocation protein SEC62	CSUI_001117	0.304772	0.368806	-0.00992877	-0.710559	0.0640336	-0.314701	-1.01533	-0.378734	-1.07936	-0.70063	24.8624	25.1672	25.2312	24.8525	24.1518	24.8555	0.00118246	7.31222e-05	0.901728	1.13731e-05	0.474775	0.00542973	3.52135e-06	0.00185049	2.75444e-07	4.22674e-11	0.00193835	0.000169014	0.911203	3.63336e-05	0.502778	0.00777684	1.42191e-05	0.00289892	1.99684e-06	1.4473e-09	0.579115	3.0272	-7.3665	11.639	-6.98651	-1.59803	13.7295	1.14211	17.727	19.6022	4.58326	5.81799
Gnat family protein	CSUI_001127	0.0478204	0.527701	0.37335	-0.0306876	0.479881	0.32553	-0.078508	-0.154351	-0.558389	-0.404037	23.8756	23.9234	24.4033	24.249	23.8449	24.0593	0.469678	0.00137455	0.000159103	0.751626	0.00327414	0.00186212	0.4922	0.0829049	0.000618804	0.0013358	0.49757	0.00221772	0.000330518	0.770577	0.00487703	0.00291425	0.51949	0.0970911	0.00108911	0.00216214	-7.41355	3.4779	2.93128	-7.84666	0.734993	-0.329837	-7.6397	-6.0238	5.74198	1.66033	0.741009	5.71305
Multi-pass transmembrane protein	CSUI_001129	0.500494	1.19853	-1.89475	-4.74786	0.698032	-2.39524	-5.24835	-3.09327	-5.94638	-2.85311	23.5633	24.0637	24.7618	21.6685	18.8154	22.5745	0.0379682	3.14614e-05	0.000217222	2.89029e-05	0.000819769	0.000472234	5.58167e-06	6.82973e-05	4.82042e-06	0.00140983	0.0470402	8.31651e-05	0.000432878	7.74386e-05	0.0013953	0.000854394	2.04686e-05	0.000159529	1.82083e-05	0.00226597	-4.79372	5.22593	8.22832	19.4122	-1.74502	7.54867	26.5593	14.7652	27.5493	4.31557	2.44562	6.40047
Cell division protein cdc48cy	CSUI_001136	0.169736	0.665297	-1.37378	-2.66806	0.495562	-1.54351	-2.8378	-2.03907	-3.33336	-1.29429	24.6977	24.8675	25.363	23.324	22.0297	24.0534	0.506546	0.000177116	0.00025051	0.00032129	0.0956054	3.13358e-05	1.36099e-05	2.7722e-05	4.7584e-05	0.000535927	0.533359	0.000362492	0.000490118	0.000608783	0.110885	8.28927e-05	4.18358e-05	7.48731e-05	0.000117525	0.000957569	-5.72429	3.806	6.63425	6.79513	-4.58752	11.6022	15.0113	13.8226	11.8841	5.36492	0.70675	6.13854
hypothetical protein	CSUI_001137	0.462892	0.281963	-2.27461	-5.46725	-0.180929	-2.7375	-5.93014	-2.55658	-5.74921	-3.19263	24.1286	24.5915	24.4106	21.854	18.6614	22.7415	0.010776	0.114087	9.01598e-14	1.98622e-07	0.211354	2.15624e-15	1.86056e-10	2.13207e-10	1.74714e-09	4.96698e-06	0.0146614	0.130649	8.24105e-12	1.55688e-06	0.233758	3.17973e-13	5.04359e-09	5.67767e-09	3.29441e-08	1.86112e-05	-3.5671	-6.38218	19.8461	28.234	-7.06745	24.367	34.1375	25.8606	32.6075	18.5792	2.8726	1.6414
Photosensitized ina-labeled protein phil1	CSUI_001147	0.993408	1.57128	-0.93251	-5.51083	0.577876	-1.92592	-6.50424	-2.50379	-7.08211	-4.57832	25.7303	26.7237	27.3016	24.7978	20.2195	24.9556	6.13962e-09	2.38132e-11	7.11863e-06	2.4986e-06	4.74617e-05	3.39565e-11	8.67892e-07	1.24032e-15	7.09729e-07	1.81419e-05	9.38707e-08	8.86782e-10	2.50022e-05	1.08541e-05	0.000117302	1.20371e-09	4.7666e-06	1.95971e-13	4.1314e-06	5.27193e-05	8.34521	14.7078	4.30867	23.3173	0.321463	18.892	25.7055	29.0032	26.8442	17.3541	7.83226	11.067
Transmembrane protein	CSUI_001172	-0.37736	-0.452757	-3.68244	-4.27313	-0.0753962	-3.30508	-3.89577	-3.22968	-3.82037	-0.59069	25.6045	25.2271	25.1518	21.9221	21.3314	23.8474	0.449537	0.359285	0.00136427	0.000926933	0.878142	0.0011383	0.00126842	0.00202493	0.00158294	0.371003	0.477286	0.386057	0.00220275	0.00155756	0.8894	0.00187429	0.00206366	0.00314415	0.00251469	0.397876	-7.47359	-7.8703	2.72083	3.82903	-8.28377	2.11993	2.6324	1.27251	2.06447	-7.55653	-0.767474	-0.930023
Cmcg kinase (Incomplete catalytic triad)	CSUI_001174	0.827477	1.69188	1.08288	-1.26759	0.864402	0.255404	-2.09507	-0.608998	-2.95947	-2.35047	19.0313	19.8587	20.7231	20.1141	17.7637	19.4988	0.00556991	3.88128e-06	0.000186316	0.00142951	7.37576e-05	0.25444	4.90554e-06	0.00939418	3.9273e-07	6.92885e-07	0.00796628	1.53915e-05	0.000378518	0.00229402	0.000170127	0.278404	1.84416e-05	0.0129196	2.62611e-06	4.05466e-06	-1.34408	11.045	3.61452	2.11224	1.73784	-7.09178	14.8739	-3.09931	22.0656	18.9341	3.80001	8.80849
Aminoacyl-tRNA hydrolase	CSUI_001201	2.70629	2.85567	1.40779	1.01316	0.149377	-1.2985	-1.69314	-1.44788	-1.84251	-0.394634	18.7608	21.4671	21.6165	20.1686	19.774	20.3469	1.04634e-06	1.20654e-10	2.4864e-05	0.00529513	0.491417	1.09089e-05	9.25803e-07	2.04744e-08	1.11056e-06	0.0697941	5.51863e-06	3.4751e-09	6.8356e-05	0.00759686	0.518861	3.5037e-05	5.02423e-06	2.49666e-07	5.80199e-06	0.0826735	13.3319	15.1698	2.60452	-2.03002	-7.49866	2.39697	5.26542	8.62953	6.68434	-5.9334	10.0985	11.2104
Cysteine desulfurase	CSUI_001205	1.00728	1.93966	0.783039	-1.56626	0.932379	-0.22424	-2.57354	-1.15662	-3.50592	-2.3493	24.4513	25.4586	26.391	25.2344	22.8851	24.8841	0.000158411	3.49624e-06	0.000357928	5.95227e-05	1.90172e-05	0.0453263	1.0114e-06	8.07181e-12	1.18629e-09	1.10628e-08	0.000329329	1.4128e-05	0.000669148	0.000141544	5.48307e-05	0.0553993	5.37532e-06	3.60528e-10	2.41627e-08	1.5413e-07	12.2674	28.7655	8.68266	16.2395	19.6796	-4.47661	34.8367	40.185	60.6808	49.9106	8.75771	17.2718
hypothetical protein	CSUI_001206	1.30912	1.88064	0.630471	-2.39215	0.571519	-0.67865	-3.70127	-1.25017	-4.27279	-3.02262	21.2713	22.5804	23.1519	21.9018	18.8791	21.5569	9.53463e-06	0.00175062	0.00256712	2.65231e-05	0.209726	0.00236764	5.59807e-09	0.0146327	0.000173008	1.6969e-06	3.16391e-05	0.00275614	0.00390541	7.21638e-05	0.232027	0.00362638	8.74501e-08	0.0194751	0.000354674	8.06025e-06	6.26857	2.92321	-3.51563	14.415	-6.56012	-2.99516	30.8932	-2.45419	12.4863	22.0507	6.48353	5.34814
Protein transport protein Sec61 subunit beta	CSUI_001208	1.08417	1.75236	0.00738538	-2.89755	0.668191	-1.07679	-3.98172	-1.74498	-4.64991	-2.90493	24.8543	25.9385	26.6066	24.8617	21.9567	24.8436	0.000158728	1.35865e-06	0.94496	3.76342e-05	0.000180295	0.000255525	2.92011e-07	1.1032e-06	4.47897e-07	1.56547e-05	0.000329801	6.76573e-06	0.950287	9.66821e-05	0.000368181	0.000498168	2.08633e-06	5.77445e-06	2.89354e-06	4.68076e-05	11.7074	31.3287	-7.32086	17.106	10.3812	9.88773	38.4746	31.0785	35.919	20.5828	8.71716	19.9828
Microneme protein 13	CSUI_001209	-0.382992	-0.390461	-2.37027	-1.98698	-0.00746913	-1.98728	-1.60399	-1.97981	-1.59652	0.383294	25.4188	25.0358	25.0283	23.0485	23.4318	24.3926	0.0253487	0.000304383	0.00117042	3.98852e-06	0.943901	0.00228588	3.26873e-08	0.00220797	1.26714e-06	0.319598	0.0322954	0.000579329	0.00192088	1.57266e-05	0.949309	0.00351381	3.62246e-07	0.0034054	6.43755e-06	0.345292	-3.0574	2.57836	5.00589	25.9843	-7.77868	3.05519	32.472	3.15935	27.1182	-5.92374	-2.99058	-5.55003
hypothetical protein	CSUI_001210	0.101478	0.38458	-1.03754	-2.22381	0.283102	-1.13902	-2.32528	-1.42212	-2.60839	-1.18626	24.6796	24.7811	25.0642	23.6421	22.4558	24.1262	0.658121	0.06865	0.0576157	2.30749e-05	0.260668	0.0291848	2.60076e-07	0.0203423	9.67491e-06	0.00574581	0.681984	0.0814142	0.0691964	6.43978e-05	0.284767	0.0368306	1.91507e-06	0.0263543	3.19894e-05	0.00820195	-7.2264	-6.17988	-4.65099	10.6204	-7.05673	-3.71194	13.1984	-2.78946	11.5705	-1.21235	0.457195	1.91628
Replication factor c subunit	CSUI_001214	0.201147	0.663106	1.00057	0.534962	0.461959	0.799427	0.333816	0.337467	-0.128144	-0.465611	20.6336	20.8348	21.2967	21.6342	21.1686	21.1142	0.296988	5.91374e-06	0.000563409	1.23521e-05	0.0202908	0.000404585	0.0744178	0.0351645	0.066512	0.00850344	0.321997	2.14616e-05	0.00100182	3.86789e-05	0.0262937	0.00074591	0.0876903	0.0437973	0.0790737	0.0117693	-5.99192	13.3993	6.68458	9.33731	-2.95629	7.18205	-5.26132	-4.03685	-6.3811	-1.35557	1.14567	9.69195
hypothetical protein	CSUI_001227	0.961976	0.620484	-1.89673	-2.85877	-0.341492	-2.85871	-3.82075	-2.51722	-3.47926	-0.96204	20.8648	21.8268	21.4853	18.9681	18.006	20.2323	0.0111284	0.0668363	0.00379834	0.00211073	0.101011	1.55558e-06	1.73501e-05	1.02393e-05	7.74561e-05	0.0134553	0.0150889	0.0794081	0.00558936	0.00326635	0.116677	7.53802e-06	5.08864e-05	3.34268e-05	0.000177143	0.0180186	-2.44843	-5.51709	0.227527	2.28365	-6.58219	15.3148	13.9107	13.382	10.455	-2.68018	3.30402	2.12102
Rna recognition motif-containing protein	CSUI_001242	-0.0853122	0.846503	-1.2358	-1.2843	0.931815	-1.15049	-1.19899	-2.08231	-2.13081	-0.0485	22.9823	22.897	23.8288	21.7465	21.698	22.6316	0.836829	0.003583	0.0105946	0.00475725	0.0479431	0.108783	0.0901838	0.00096718	0.000410745	0.869498	0.85083	0.00529291	0.0144359	0.0068814	0.0583463	0.125014	0.105092	0.00161904	0.000755742	0.881776	-7.14431	-2.65098	-2.44943	-1.29362	-4.92374	-5.48216	-5.52075	3.81746	4.99948	-7.9531	-0.214967	3.61513
Chaperone protein	CSUI_001247	1.21922	2.19101	0.327723	-1.55742	0.97179	-0.891499	-2.77664	-1.86329	-3.74843	-1.88515	22.52	23.7393	24.711	22.8478	20.9626	22.9559	0.0264216	0.000401566	0.292327	0.0624763	0.00200652	0.0112663	0.000861568	1.80265e-07	0.000384563	0.0137975	0.033536	0.000741331	0.317192	0.0745805	0.00311774	0.0152591	0.00145814	1.44999e-06	0.000712679	0.01845	-3.20728	5.892	-7.29296	-4.64217	-1.35581	-3.2168	5.07001	10.7327	7.84796	-2.08113	2.92448	6.58551
Hrf1 family protein	CSUI_001254	2.12821	2.93401	0.862606	-0.0971	0.805804	-1.2656	-2.22531	-2.07141	-3.03111	-0.959706	19.9237	22.0519	22.8577	20.7863	19.8266	21.0892	1.58119e-05	1.21382e-08	0.0379371	0.686025	0.000652318	0.0231902	0.000593882	0.000974154	6.14794e-05	0.0524332	4.72264e-05	1.65376e-07	0.0470175	0.708642	0.00114065	0.0297304	0.00104942	0.00162973	0.000145478	0.0634337	16.8215	30.077	-4.21482	-7.79658	0.953031	-3.00514	6.7339	5.24216	15.5631	-4.4586	10.6097	17.6848
Uracil phosphoribosyltransferase	CSUI_001256	0.970895	2.08089	-2.1892	-3.24492	1.10999	-3.1601	-4.21581	-4.27009	-5.32581	-1.05572	20.7716	21.7425	22.8525	18.5824	17.5267	20.2952	0.0148943	1.68586e-08	0.0116734	2.20702e-05	0.0115882	0.000578449	1.9297e-11	0.000621951	2.11479e-06	0.0419633	0.0197875	2.1285e-07	0.0157756	6.20794e-05	0.0156662	0.00102441	7.4886e-10	0.00109343	9.52731e-06	0.0516026	-3.30541	9.61968	-1.79545	14.0564	-3.14766	7.04061	27.3802	7.23123	25.6392	-4.76309	3.08629	7.85841
20s proteasome subunit beta	CSUI_001286	0.799447	1.81216	-0.731361	-1.99272	1.01272	-1.53081	-2.79217	-2.54352	-3.80489	-1.26136	20.9422	21.7416	22.7543	20.2108	18.9494	20.9176	0.0186425	1.95397e-05	0.0697092	0.021845	0.0184163	0.000952331	0.00950917	0.000128056	0.00027229	0.0902496	0.0243001	5.61118e-05	0.0825818	0.0281231	0.0240193	0.0015966	0.013068	0.000273574	0.00052548	0.105147	-4.17479	2.20798	-5.74426	-3.02771	-3.96968	-0.604856	-1.60217	7.07996	5.40102	-5.11511	2.60955	5.41997
Cytosolic Fe-S cluster assembly factor NUBP1 homolog	CSUI_001289	-0.430448	0.354384	-1.11436	-0.257326	0.784832	-0.683909	0.173122	-1.46874	-0.61171	0.857032	22.3931	21.9626	22.7475	21.2787	22.1357	22.1035	0.0106648	0.000169727	0.00122222	0.169703	0.001109	0.000481404	0.491664	0.000496783	0.0146847	0.0238725	0.0145226	0.000348959	0.00199701	0.189952	0.00183067	0.000869137	0.519073	0.000892967	0.0195372	0.0305307	-1.32139	3.04799	4.82698	-6.06977	4.66195	6.72993	-6.8068	8.11215	-2.19977	-2.53547	-3.67612	5.63465
Signal peptidase I	CSUI_001290	0.639468	1.24548	-0.107506	-2.09718	0.606016	-0.746974	-2.73665	-1.35299	-3.34267	-1.98968	23.6587	24.2981	24.9042	23.5512	21.5615	23.5947	0.00235558	2.85283e-08	0.688848	0.00018003	0.00165786	0.0113385	0.000100151	0.00124419	1.81715e-05	0.00156952	0.0036094	3.25282e-07	0.71116	0.000367843	0.00262166	0.0153475	0.000221712	0.00202722	5.27498e-05	0.00249552	-1.87905	8.60506	-7.76393	9.79411	-2.59092	-2.82063	13.0925	3.22994	19.664	3.71572	3.70042	7.63015
6-hydroxymethyl-7,8-dihydropterin pyrophosphokinase	CSUI_001304	1.32907	1.95703	0.0576212	-2.85347	0.627963	-1.27145	-4.18254	-1.89941	-4.81051	-2.91109	23.6011	24.9302	25.5582	23.6587	20.7477	23.6992	0.000185936	1.10211e-09	0.802528	0.000597647	0.00768244	8.41085e-07	3.82078e-05	4.4755e-07	3.54605e-05	0.000427196	0.000377885	2.26989e-08	0.818513	0.00105506	0.0107174	4.66286e-06	9.78644e-05	2.89299e-06	9.20857e-05	0.000782249	5.28674	15.0496	-8.13412	6.96479	-3.94792	5.73062	17.7574	13.4163	18.6328	8.11899	6.18365	9.96222
hypothetical protein	CSUI_001310	1.12024	1.69301	-0.237393	-1.84421	0.572774	-1.35763	-2.96445	-1.93041	-3.53722	-1.60682	21.0998	22.2201	22.7928	20.8624	19.2556	21.2462	0.000714201	0.000273805	0.587539	2.48035e-07	0.00524797	0.00440049	2.27346e-06	0.000434794	1.19028e-05	0.00829584	0.00123519	0.000527943	0.612978	1.84981e-06	0.00753506	0.00640386	1.0099e-05	0.000794083	3.76774e-05	0.0115122	2.89707	7.29102	-7.25056	15.6378	-3.61273	0.226966	23.1899	7.46142	23.7226	-0.885773	5.33295	6.97381
Orotate phosphoribosyltransferase	CSUI_001313	1.00645	1.91545	-0.37182	-1.10974	0.908999	-1.37827	-2.11619	-2.28727	-3.02519	-0.737919	20.7762	21.7826	22.6916	20.4043	19.6664	21.0697	0.00911449	0.0013257	0.403846	0.0073255	0.0166132	0.00270817	1.60409e-05	0.00198992	0.000142039	0.0489009	0.0125584	0.00214831	0.431008	0.0102713	0.0218975	0.00409745	4.77944e-05	0.00309326	0.000299344	0.0594464	-2.82176	0.954424	-7.19701	-2.70855	-4.12347	-1.12484	6.28638	1.94916	7.00479	-5.18741	3.2491	4.86546
Transmembrane protein	CSUI_001316	0.779639	1.21149	-0.330788	-3.63764	0.431846	-1.11043	-4.41728	-1.54227	-4.84913	-3.30685	22.4574	23.2371	23.6689	22.1267	18.8198	22.0662	0.000175306	3.81898e-06	0.136066	3.97257e-06	0.0133738	0.000327443	1.00645e-08	0.000100171	5.7493e-08	1.22727e-06	0.000359053	1.51771e-05	0.154363	1.56805e-05	0.0179138	0.00061864	1.42639e-07	0.000221712	5.74411e-07	6.28988e-06	4.7668	10.7611	-5.45777	18.7832	-2.75103	4.95569	29.2749	9.54236	27.6694	21.2474	6.44241	9.65288
Rna recognition motif-containing protein	CSUI_001330	0.586615	1.30262	-0.458538	-1.93943	0.716001	-1.04515	-2.52604	-1.76115	-3.24204	-1.48089	24.8667	25.4533	26.1693	24.4082	22.9273	24.765	0.0129581	2.92227e-06	0.00246761	5.52866e-05	0.000643689	0.000356412	1.98001e-07	9.86624e-08	3.29432e-07	2.74712e-05	0.0173928	1.22797e-05	0.0037649	0.000132986	0.00112771	0.000667066	1.55532e-06	8.97374e-07	2.29296e-06	7.42501e-05	-1.09326	28.2229	2.08993	16.394	6.59455	8.9852	41.9441	41.3284	39.7008	19.3014	3.55733	17.1325
Endonuclease exonuclease phosphatase domain-containing	CSUI_001338	1.64878	3.03799	0.605594	-2.06925	1.38921	-1.04318	-3.71802	-2.4324	-5.10724	-2.67484	20.3222	21.971	23.3602	20.9278	18.2529	20.9791	2.78647e-05	6.33648e-11	0.0813231	8.1159e-07	9.81426e-06	0.000677947	2.18499e-06	1.43509e-05	1.17439e-09	0.000258558	7.52218e-05	2.05518e-09	0.0953194	4.54776e-06	3.2363e-05	0.00118024	9.78378e-06	4.36407e-05	2.39645e-08	0.000503371	7.86318	22.6138	-5.57271	13.3775	6.33544	0.604166	18.1306	13.2284	31.162	7.84268	7.36727	14.909
Letm1 family protein	CSUI_001339	0.964575	2.16317	0.55316	-1.8759	1.19859	-0.411415	-2.84047	-1.61001	-4.03906	-2.42906	21.0761	22.0406	23.2392	21.6292	19.2002	21.4371	0.0230388	2.97355e-06	0.0298995	0.000275482	0.00155204	0.0567512	2.23728e-07	7.53373e-06	2.94333e-07	2.61414e-06	0.0295431	1.24655e-05	0.037681	0.000530715	0.00247129	0.0682248	1.71122e-06	2.61775e-05	2.10157e-06	1.12587e-05	-2.20263	26.8287	-3.53909	9.67089	3.73957	-4.67313	36.8909	22.103	38.4357	29.0224	3.08119	16.7373
Transmembrane protein	CSUI_001345	0.616168	0.884417	-0.310063	-1.60371	0.268248	-0.926231	-2.21987	-1.19448	-2.48812	-1.29364	21.3781	21.9943	22.2625	21.068	19.7744	21.2891	0.0207487	7.15449e-05	0.280957	0.000335795	0.044897	0.00580495	6.55821e-05	0.00160226	1.15416e-05	0.000991838	0.0268336	0.000166097	0.305334	0.000632367	0.0549111	0.00827889	0.000154	0.00254138	3.67867e-05	0.00165556	-2.38489	5.18811	-5.85501	6.42872	-4.75041	-0.474151	9.69104	2.61388	13.6867	3.58897	3.08005	6.77974
Pdi family protein	CSUI_001361	0.841331	1.3725	-1.16735	-4.21571	0.531165	-2.00868	-5.05704	-2.53985	-5.58821	-3.04836	26.7031	27.5444	28.0755	25.5357	22.4873	26.0692	0.000513366	6.31271e-09	4.52839e-06	2.27191e-20	0.00121809	4.0572e-05	8.35766e-09	5.13819e-07	7.00596e-13	4.83909e-14	0.000919933	9.61688e-08	1.73481e-05	2.09394e-17	0.00199056	0.000103084	1.22108e-07	3.20521e-06	4.37773e-11	4.7786e-12	4.49119	18.3543	12.4146	53.1357	-0.915406	17.9865	50.4109	29.565	58.8825	41.9797	5.86748	11.2577
hypothetical protein	CSUI_001364	0.0196157	0.987849	-2.35634	-2.92841	0.968234	-2.37595	-2.94803	-3.34419	-3.91626	-0.572075	21.8821	21.9017	22.8699	19.5257	18.9537	21.0266	0.936301	0.000642881	0.000705189	0.000407145	0.00835996	0.00185232	0.00114753	3.15705e-05	2.3145e-05	0.0436012	0.94252	0.00112665	0.00122228	0.000750253	0.0115866	0.00290138	0.00188837	8.3377e-05	6.45284e-05	0.0534622	-7.69174	-0.77425	5.44033	7.93715	-2.72137	2.86339	4.63606	15.651	17.7679	-5.59371	0.0817982	4.29427
hypothetical protein	CSUI_001370	0.428387	1.07664	-0.946736	-2.5079	0.648255	-1.37512	-2.93629	-2.02338	-3.58454	-1.56116	26.3046	26.733	27.3813	25.3579	23.7967	25.9147	0.141257	5.85478e-07	0.00508369	9.65903e-06	0.0459097	0.000333041	4.35901e-05	0.000145354	1.63427e-06	2.26834e-05	0.159908	3.54234e-06	0.00731629	3.19751e-05	0.0560443	0.000627609	0.000109049	0.000305397	7.83061e-06	6.35761e-05	-4.97441	23.8016	0.539155	23.7084	-3.87973	8.94946	17.1908	12.3047	31.5886	19.0283	1.7059	14.8342
Acid phosphatase	CSUI_001371	1.03778	1.61775	-0.554832	-4.02663	0.579973	-1.59261	-5.06441	-2.17258	-5.64439	-3.4718	27.2365	28.2742	28.8542	26.6816	23.2098	26.8513	0.00138637	3.84446e-06	0.0172648	6.22883e-06	0.000980262	2.22578e-07	1.72632e-06	6.34649e-07	1.25069e-06	6.41744e-06	0.00223353	1.52565e-05	0.0226619	2.23526e-05	0.00163871	1.7042e-06	8.16294e-06	3.7758e-06	6.38627e-06	2.29402e-05	4.48525	26.9276	-2.06624	24.2638	4.90266	36.5282	29.9152	35.5167	33.8228	24.7419	5.77747	16.8665
hypothetical protein	CSUI_001384	0.774434	0.996065	-1.23366	-3.27807	0.221631	-2.00809	-4.0525	-2.22972	-4.27414	-2.04442	25.7779	26.5523	26.774	24.5443	22.4998	25.2297	4.43648e-17	1.3099e-06	1.07142e-05	3.87677e-06	0.00386826	4.85003e-07	4.08729e-06	3.93189e-09	1.59398e-06	4.7949e-05	1.09039e-14	6.60321e-06	3.45678e-05	1.53791e-05	0.0056862	3.074e-06	1.59906e-05	6.53936e-08	7.67843e-06	0.000118216	37.3639	30.7212	24.2394	29.3963	-0.188099	39.4935	35.1724	56.0127	36.3391	19.1278	22.6545	17.9955
Trna synthetases class i family protein	CSUI_001385	-0.387517	1.86489	-1.33362	-2.92834	2.25241	-0.946107	-2.54082	-3.19852	-4.79323	-1.59472	20.1708	19.7833	22.0357	18.8372	17.2425	19.612	0.741884	0.00178858	0.0686455	0.000596068	0.0700383	0.296264	0.0384961	0.000221586	4.09975e-07	0.00184218	0.761781	0.00281229	0.0814142	0.00105278	0.0829451	0.321243	0.047657	0.000440069	2.70383e-06	0.00288714	-6.54618	-0.00151095	-5.42611	4.06463	-4.8737	-6.7289	-4.23245	6.172	18.2454	-1.53426	-0.345782	4.56666
Enoyl-acyl carrier reductase enr	CSUI_001389	0.712239	1.85886	0.410133	-2.57742	1.14662	-0.302106	-3.28966	-1.44873	-4.43628	-2.98755	23.8327	24.545	25.6916	24.2429	21.2553	23.9127	0.0169437	3.60953e-05	0.195468	7.26771e-05	4.24977e-06	0.0229468	3.17381e-14	1.82133e-05	5.19577e-09	4.5049e-08	0.0222826	9.34272e-05	0.216925	0.000168196	1.64866e-05	0.0294319	3.34308e-12	5.28296e-05	8.30982e-08	4.73614e-07	-1.93534	11.6002	-5.45262	11.2624	13.7285	-4.08054	35.3967	13.2142	31.867	31.4376	3.25436	9.80936
Membrane skeletal protein	CSUI_001390	0.661853	1.41129	-1.3354	-4.84337	0.749434	-1.99726	-5.50522	-2.74669	-6.25466	-3.50797	26.2079	26.8698	27.6192	24.8725	21.3645	25.3879	0.00164528	3.97863e-12	6.60813e-12	6.02812e-07	0.000740614	9.31056e-07	5.85771e-08	3.80334e-19	1.49576e-07	4.74977e-06	0.00260289	1.98671e-10	3.04525e-10	3.63178e-06	0.0012739	5.03544e-06	5.82611e-07	2.00309e-16	1.25803e-06	1.79844e-05	1.66746	21.63	21.3134	27.8233	2.96567	20.1714	34.6409	38.917	31.6996	21.8134	4.99362	16.133
Membrane skeletal protein	CSUI_001391	0.774258	1.48336	-0.756743	-2.70263	0.709104	-1.531	-3.47689	-2.24011	-4.18599	-1.94589	26.8616	27.6358	28.345	26.1048	24.159	26.6214	0.00182439	1.60154e-07	0.000150329	4.09623e-07	0.00296933	1.45429e-05	1.47173e-06	1.16328e-08	1.39232e-09	2.72295e-07	0.00286169	1.32088e-06	0.000314417	2.70312e-06	0.00446146	4.40916e-05	7.20235e-06	1.60423e-07	2.73517e-08	1.98e-06	3.53249	35.9845	11.0118	35.2369	1.88132	21.0608	29.7734	45.2666	56.1939	35.5539	5.45534	25.2409
tubulin alpha chain	CSUI_001393	-0.47651	-1.03811	-1.55587	-0.390888	-0.5616	-1.07936	0.0856221	-0.517757	0.647222	1.16498	21.3242	20.8477	20.2861	19.7683	20.9333	20.6312	0.28661	0.000266516	0.0127841	0.591268	0.121009	0.063469	0.919523	0.216273	0.396491	0.253787	0.311324	0.000516139	0.0171821	0.616636	0.138103	0.0756756	0.927151	0.238768	0.423485	0.277772	-5.63051	-0.0433775	-2.10705	-6.18137	-5.54019	-4.30975	-6.32874	-5.8604	-6.04174	-5.21587	-1.1574	-4.51947
Microneme protein 13	CSUI_001458	1.53407	1.45913	-2.11132	-2.4618	-0.0749381	-3.64539	-3.99587	-3.57046	-3.92094	-0.350479	21.8311	23.3652	23.2902	19.7198	19.3693	21.5151	5.44234e-08	8.95116e-07	0.000662088	1.48647e-05	0.730972	2.69005e-05	2.42734e-07	1.06455e-05	1.34205e-06	0.426318	5.47701e-07	4.88406e-06	0.00115482	4.48578e-05	0.751283	7.29799e-05	1.81886e-06	3.43967e-05	6.70723e-06	0.45394	8.07658	6.23774	5.48425	13.9847	-8.2245	18.19	27.2097	19.7775	25.1175	-7.23345	7.19988	6.7235
Phenylalanyl-trna synthetase beta	CSUI_001463	0.926078	2.60345	-0.949328	-1.95596	1.67738	-1.87541	-2.88204	-3.55278	-4.55941	-1.00663	19.2318	20.1579	21.8352	18.2825	17.2758	19.3566	0.132895	3.18667e-09	0.00764626	4.60878e-05	0.0266432	0.0033455	0.000424758	2.22921e-05	1.91413e-06	1.13933e-05	0.150983	5.5416e-08	0.0106723	0.000114341	0.033788	0.00497258	0.000778223	6.26398e-05	8.79532e-06	3.63875e-05	-5.10369	25.897	-1.57734	12.3353	-3.06946	1.43125	8.05401	19.955	29.8187	4.4882	1.75013	15.2272
Ef-1 guanine nucleotide exchange domain-containing protein	CSUI_001466	0.485981	1.09289	-0.849459	-2.64143	0.606908	-1.33544	-3.12741	-1.94235	-3.73432	-1.79197	25.6331	26.1191	26.726	24.7837	22.9917	25.2508	0.112754	1.65635e-07	0.0111804	0.000165695	0.0735851	0.000549383	4.96764e-05	0.000127719	1.04608e-05	2.57558e-05	0.129229	1.3558e-06	0.0151557	0.000342093	0.0867738	0.000979712	0.00012158	0.000272961	3.39537e-05	7.04225e-05	-4.3396	17.5573	-1.28475	9.10989	-4.15072	5.59979	12.7157	10.1153	17.2105	15.1711	1.86662	13.592
Signal peptide peptidase domain-containing	CSUI_001468	0.713449	1.48915	-0.514704	-3.18485	0.775699	-1.22815	-3.8983	-2.00385	-4.674	-2.67014	21.9075	22.6209	23.3966	21.3928	18.7226	21.6081	0.000620884	1.36707e-09	0.0301949	3.75517e-05	9.26411e-05	0.00131224	2.05998e-05	9.96022e-06	5.64927e-06	2.89874e-05	0.00109212	2.69997e-08	0.03801	9.6502e-05	0.000207076	0.00213024	5.87049e-05	3.27092e-05	2.06754e-05	7.75878e-05	-0.806428	11.5897	-5.03105	16.6804	-0.178696	3.79877	20.8901	14.9175	26.9908	18.2441	4.09825	8.60706
Ethylene inducible protein	CSUI_001469	0.266835	1.08222	-1.03996	-2.33349	0.815383	-1.3068	-2.60033	-2.12218	-3.41571	-1.29353	22.4822	22.749	23.5644	21.4422	20.1487	22.0796	0.32121	6.69169e-06	0.00239844	0.000803536	0.0148541	0.0064347	0.000281475	4.33054e-06	2.64917e-05	0.00275361	0.346932	2.3744e-05	0.00366492	0.00137062	0.0197389	0.00911123	0.000540242	1.67468e-05	7.21138e-05	0.00416221	-6.1471	7.68068	0.599786	4.7268	-2.52681	-0.541401	7.27614	16.8609	14.0583	1.22857	1.07755	7.86513
hypothetical protein	CSUI_001473	-1.52513	3.39263	4.03055	0.869486	4.91776	5.55569	2.39462	0.637922	-2.52315	-3.16107	21.1332	19.6081	24.5259	25.1638	22.0027	22.4898	0.0634314	4.65346e-07	8.5274e-10	0.0843091	0.000319947	0.000211365	0.0373446	0.0267349	0.00139894	0.000751477	0.075639	2.97671e-06	1.81721e-08	0.0986312	0.000606445	0.000422654	0.04633	0.0338975	0.00225064	0.00129018	-3.63683	21.9298	32.8671	-4.87346	7.76932	9.00209	-3.15527	-3.77352	3.16771	5.30756	-2.29092	16.1702
Proteasome subunit alpha type	CSUI_001477	0.0205469	0.497785	-0.324105	-1.57792	0.477238	-0.344652	-1.59847	-0.82189	-2.07571	-1.25382	22.9538	22.9743	23.4515	22.6297	21.3758	22.6773	0.922509	0.000179453	0.215304	0.00104275	0.0667546	0.278652	0.00356566	0.0205327	0.000278555	0.00847831	0.929738	0.000366867	0.23777	0.00173113	0.0793365	0.303067	0.0052694	0.0265759	0.000535422	0.0117389	-6.66088	0.374405	-6.09759	3.6776	-4.8034	-6.08485	0.811804	-2.64805	6.84935	-0.774746	0.101355	4.81493
Eukaryotic translation initiation factor 3 subunit	CSUI_001489	0.259724	0.822394	-1.11355	-3.23473	0.562671	-1.37327	-3.49445	-1.93594	-4.05712	-2.12118	23.2334	23.4931	24.0558	22.1199	19.9987	22.5771	0.354344	1.2675e-09	0.0127288	2.62692e-05	0.0602547	4.76649e-07	2.32969e-08	0.000755207	6.18193e-06	1.52626e-06	0.381082	2.55348e-08	0.0171188	7.16138e-05	0.072123	3.03497e-06	2.75282e-07	0.00129563	2.22204e-05	7.42649e-06	-5.41391	11.6857	-1.41112	13.2559	-4.01385	15.2608	26.6336	4.7282	16.9642	19.4068	1.00455	10.3542
Acid phosphatase	CSUI_001490	0.364934	0.454514	-2.70304	-3.28707	0.0895801	-3.06797	-3.652	-3.15755	-3.74158	-0.584031	25.6099	25.9748	26.0644	22.9068	22.3228	24.5757	0.0199769	0.000597222	1.47661e-08	1.38208e-06	0.370503	7.56247e-07	3.96209e-07	1.45254e-08	7.95153e-07	0.015548	0.0259233	0.00105448	1.90342e-07	6.8577e-06	0.397378	4.32989e-06	2.63853e-06	1.88337e-07	4.49841e-06	0.0206089	-3.07054	1.41776	39.6245	31.6644	-7.62374	34.6731	37.4088	42.7614	34.5105	-2.4668	3.10742	5.11263
Methionyl-trna synthetase	CSUI_001493	-1.8161	-1.05979	-0.251271	-0.466023	0.756309	1.56483	1.35008	0.80852	0.593768	-0.214752	20.8646	19.0485	19.8048	20.6133	20.3986	20.146	0.00762972	0.0730276	0.593259	0.314805	0.29748	0.0245591	0.0331044	0.179593	0.280375	0.648308	0.010656	0.0862267	0.618421	0.340313	0.322466	0.0313436	0.041418	0.200171	0.304761	0.67232	-2.46128	-6.19814	-8.14581	-7.82959	-7.26942	-4.38914	-5.34201	-6.94958	-7.718	-8.1323	-3.43681	-2.01685
Heat shock protein	CSUI_001507	0.324789	0.809328	-1.85421	-5.13624	0.484539	-2.179	-5.46103	-2.66354	-5.94557	-3.28203	27.3545	27.6793	28.1638	25.5003	22.2183	26.1832	0.101669	0.000595932	6.33193e-06	5.03442e-08	0.00181253	6.07135e-10	4.23556e-16	2.81252e-13	1.17923e-10	3.19895e-13	0.117376	0.00105271	2.26711e-05	5.14133e-07	0.00284429	1.36482e-08	8.21847e-14	1.9813e-11	3.43219e-09	2.19754e-11	-5.25215	5.47655	24.3267	49.8814	0.361658	38.6331	67.7485	46.2586	64.455	51.8085	1.94555	6.35762
hypothetical protein	CSUI_001511	0.85211	1.77688	0.340258	-1.44824	0.924775	-0.511852	-2.30035	-1.43663	-3.22512	-1.78849	23.916	24.7681	25.6929	24.2563	22.4678	24.2202	0.00324217	1.12299e-06	0.012888	0.000352579	0.000949397	0.0285024	5.31536e-09	2.62735e-06	1.12834e-06	5.96782e-05	0.00483592	5.8531e-06	0.017307	0.000660601	0.00159217	0.0360023	8.44414e-08	1.13067e-05	5.87268e-06	0.000141822	2.10205	31.4533	-2.20468	8.87497	5.32731	-3.1022	47.0751	26.0864	32.6665	15.6028	4.84884	20.0873
glycine cleavage t-protein (aminomethyl transferase) domain-containing protein	CSUI_001515	1.91215	3.68369	0.405931	0.23874	1.77154	-1.50622	-1.67341	-3.27776	-3.44495	-0.167191	17.7975	19.7097	21.4812	18.2034	18.0363	19.0557	5.98579e-06	7.37979e-10	0.272911	0.491939	9.88538e-06	0.00032155	0.000152398	2.69289e-12	7.59105e-10	0.616735	2.16632e-05	1.6259e-08	0.297145	0.519314	3.25297e-05	0.000609066	0.000318263	1.39174e-10	1.66913e-08	0.641563	3.14352	14.8323	-7.42233	-7.90767	1.79861	-0.928165	-0.164149	14.7242	13.1993	-7.96255	5.44471	9.92785
Sag-related sequence srs53f	CSUI_001533	1.03477	1.27374	-0.85295	-0.804619	0.238974	-1.88772	-1.83939	-2.12669	-2.07836	0.0483309	22.2287	23.2635	23.5025	21.3758	21.4241	22.3589	0.000164032	1.66033e-10	0.00168424	0.00206577	0.127228	2.933e-05	6.11461e-05	8.93545e-06	1.40344e-06	0.828089	0.000339246	4.57937e-09	0.00265959	0.0032021	0.144842	7.83361e-05	0.000144782	3.00201e-05	6.93568e-06	0.842331	8.73185	14.9567	1.8013	1.52839	-6.75626	17.9769	15.8615	20.5431	23.284	-7.70679	7.45413	10.0605
Alveolin domain containing intermediate filament imc10	CSUI_001537	0.414417	1.11019	-1.51409	-5.34489	0.695769	-1.92851	-5.7593	-2.62427	-6.45507	-3.8308	25.0261	25.4405	26.1362	23.512	19.6812	23.9592	0.0233703	2.69023e-05	1.94717e-10	8.8925e-07	7.9787e-06	2.19518e-08	6.16937e-08	4.85775e-11	2.06324e-08	3.19123e-06	0.0299335	7.29799e-05	5.22712e-09	4.85924e-06	2.74018e-05	2.64448e-07	6.07598e-07	1.62808e-09	2.50487e-07	1.31355e-05	-3.8049	10.2956	21.6741	37.0549	4.1272	26.1322	47.6292	36.2773	51.5226	29.9794	2.85321	8.1531
Citrate synthase (Fragment)	CSUI_001544	1.28738	2.21525	1.26202	-1.52951	0.927877	-0.0253574	-2.81688	-0.953235	-3.74476	-2.79153	23.0848	24.3722	25.3	24.3468	21.5553	23.7318	7.51016e-05	9.9975e-09	1.05248e-05	0.000295533	6.54886e-05	0.833896	7.54499e-07	7.44108e-05	1.18822e-06	9.67782e-07	0.000172723	1.42307e-07	3.41262e-05	0.000564134	0.000153867	0.847926	4.32989e-06	0.000171396	6.12094e-06	5.19344e-06	15.4558	52.9631	24.0236	10.1613	15.8671	-7.08249	37.3278	15.3738	34.5322	35.5449	10.0279	38.6238
Aspartate aminotransferase	CSUI_001547	-2.61688	-2.31166	-2.86566	-0.0311902	0.305219	-0.24878	2.58569	-0.553999	2.28047	2.83447	24.0571	21.4402	21.7454	21.1914	24.0259	22.492	0.000705175	4.06531e-05	0.00256937	0.960894	0.272627	0.634117	0.0154155	0.361835	0.0164171	0.0127506	0.00122228	0.000103243	0.00390776	0.964819	0.296894	0.658529	0.0204431	0.388647	0.0216623	0.0171434	6.45459	14.7353	2.47959	-6.82644	-6.91005	-6.81719	-1.81381	-6.27686	-2.02968	-1.19022	-6.56655	-10.2963
eIF-2B GDP-GTP exchange factor subunit epsilon	CSUI_001554	2.74246	3.0334	2.6382	0.335851	0.29095	-0.104254	-2.4066	-0.395204	-2.69755	-2.30235	19.868	22.6104	22.9014	22.5062	20.2038	21.6154	8.2572e-06	7.76188e-06	0.000356557	0.253981	0.0628472	0.646192	5.5546e-09	0.0932488	6.57495e-11	9.23338e-07	2.81518e-05	2.68019e-05	0.00066715	0.277957	0.0749827	0.670314	8.70169e-08	0.108424	2.11392e-09	5.01331e-06	19.1651	20.1393	8.21138	-6.85171	-6.32804	-7.64446	24.1401	-5.94658	27.7326	20.4247	11.8233	12.4069
Cmgc ck2 family	CSUI_001559	1.2159	1.75064	-1.68982	-3.25025	0.534746	-2.90571	-4.46615	-3.44046	-5.0009	-1.56044	21.191	22.4069	22.9417	19.5012	17.9408	20.7963	0.0133006	4.95865e-05	0.00747108	0.0010119	0.180998	7.9933e-07	0.000380716	2.55716e-05	3.85912e-05	0.0337533	0.0178308	0.000121387	0.010452	0.00168727	0.201636	4.51317e-06	0.000706615	7.00228e-05	9.87092e-05	0.0421488	-3.18226	1.85582	-1.56019	4.58369	-7.12898	10.8974	8.25432	12.1771	15.4828	-4.20664	3.14437	5.21832
hypothetical protein	CSUI_001560	0.957901	1.84574	0.705309	-0.888529	0.887836	-0.252592	-1.84643	-1.14043	-2.73427	-1.59384	23.5193	24.4772	25.3651	24.2246	22.6308	24.0434	0.000233047	1.48441e-07	3.39666e-07	0.00348404	1.51507e-05	0.0473252	5.86236e-06	6.95651e-07	1.67861e-06	0.000105974	0.000460268	1.25316e-06	2.35382e-06	0.00515981	4.55345e-05	0.0576641	2.13364e-05	4.06743e-06	7.992e-06	0.000232461	10.3346	40.5201	27.2083	1.84188	20.46	-4.16772	25.5055	32.1919	30.7025	13.2847	8.15217	28.4981
14-3-3 protein	CSUI_001562	0.108975	0.662582	-0.739823	-2.41925	0.553608	-0.848798	-2.52823	-1.40241	-3.08183	-1.67943	27.7006	27.8096	28.3632	26.9608	25.2814	27.2259	0.637392	0.000230048	0.00277343	0.000283408	0.107472	0.0260285	0.000244393	1.5989e-05	5.06875e-05	0.000228097	0.661495	0.000454914	0.00419046	0.000543334	0.123611	0.0330778	0.000479678	4.76654e-05	0.000123699	0.000451843	-5.6136	4.6768	1.12725	6.7132	-4.3209	-2.41756	7.26506	14.7409	11.1227	7.62029	0.496903	6.46408
Fumarate hydratase	CSUI_001565	1.01303	1.88256	0.764835	-1.98022	0.869528	-0.248197	-2.99325	-1.11772	-3.86278	-2.74506	23.7643	24.7773	25.6468	24.5291	21.7841	24.1003	0.00237033	1.33396e-06	0.00571274	7.4724e-05	0.000353165	0.17863	6.03906e-20	7.54306e-07	1.06642e-09	8.43186e-08	0.00362949	6.68797e-06	0.00816105	0.00017189	0.000661586	0.199138	4.4528e-17	4.32989e-06	2.20873e-08	7.90308e-07	1.83129	18.9248	-0.880518	13.8426	2.58366	-6.98969	36.6413	9.126	40.0212	29.0642	4.91057	11.5738
[truncated: 920 more rows]
[truncated: 19 more columns]
